# Supplementary material for: The CGG triplet repeat binding protein 1 counteracts R-loop induced transcription-replication stress
Source: EMBO Rep. 2025 Aug 26;26(19):4691–722. doi: 10.1038/s44319-025-00550-1 (PMC12508481; doi:10.1038/s44319-025-00550-1)
Supplement: Supplementary file 3 — Source data Fig. 2 [file 44319_2025_550_MOESM3_ESM.zip]

Archive with 13 entries (8 files):
- Figure 2/
- Figure 2/2A/
- Figure 2/2A/2022-04-02 13h18m08s Chemiluminescence 18.814s Colorimetric 0.342s(Composite).tif
- Figure 2/2A/2022-04-02 13h29m17s Chemiluminescence 200.000s Colorimetric 0.335s(Composite).tif
- Figure 2/2B/
- Figure 2/2B/2B.txt
- Figure 2/2C/
- Figure 2/2C/siCGGBP1+DRB.ims
- Figure 2/2C/siCGGBP1-DRB.ims
- Figure 2/2C/siControl+DRB.ims
- Figure 2/2C/siControl-DRB.ims
- Figure 2/2D/
- Figure 2/2D/2D.txt
