# Supplementary material for: The CGG triplet repeat binding protein 1 counteracts R-loop induced transcription-replication stress
Source: EMBO Rep. 2025 Aug 26;26(19):4691–722. doi: 10.1038/s44319-025-00550-1 (PMC12508481; doi:10.1038/s44319-025-00550-1)
Supplement: Supplementary file 3 — Source data Fig. 2 [file 44319_2025_550_MOESM3_ESM.zip › Figure 2/2B/2B.txt]

	G1	S	G2
siControl 24h	35,7788944723618	52,7638190954774	11,4572864321608
siControl 48h	45,4728370221328	42,1529175050302	12,374245472837
siControl 72h	52,1212121212121	36,3636363636364	11,5151515151515
siCGGBP1 24h	48,2862903225806	39,5161290322581	12,1975806451613
siCGGBP1 48h	72,809667673716	17,1198388721047	10,0704934541793
siCGGBP1 72h	69,7557543471706	21,2081616242838	9,03608402854558
