# Supplementary material for: The CGG triplet repeat binding protein 1 counteracts R-loop induced transcription-replication stress
Source: EMBO Rep. 2025 Aug 26;26(19):4691–722. doi: 10.1038/s44319-025-00550-1 (PMC12508481; doi:10.1038/s44319-025-00550-1)
Supplement: Supplementary file 3 — Source data Fig. 2 [file 44319_2025_550_MOESM3_ESM.zip › Figure 2/2D/2D.txt]

siControl-DRB	siCGGBP1-DRB	siControl+DRB	siCGGBP1+DRB
675,6908	754,0735	636,6162	664,1393
661,6034	781,6668	646,7042	618,6462
762,3024	749,3272	664,0997	627,9883
745,9929	722,4777	650,6166	650,1946
735,0161	742,5497	626,6546	624,7785
708,4599	739,042	618,0992	642,261
702,4036	780,9692	631,9388	648,3429
759,406	779,9132	654,0493	661,6759
658,0207	714,4089	656,4203	642,3437
689,1406	727,5275	655,078	646,3168
675,1222	737,1631	647,7917	628,464
688,5071	790,8666	632,6992	646,7871
660,0736	704,8176	659,4695	654,678
650,7099	713,6082	615,5325	639,0618
651,5283	744,5896	648,9967	644,2124
678,1407	744,8434	655,3151	641,6224
776,7077	678,8465	619,1198	658,6104
644,5958	817,6047	630,9137	646,8756
678,4779	771,1616	643,2801	647,8494
749,6405	724,7938	649,2498	656,9226
695,8257	713,1034	658,6468	649,8477
668,272	723,2462	613,7805	633,7042
691,0146	689,1789	664,6409	644,4066
629,324	773,7545	612,794	615,9431
764,5435	679,9007	632,4711	637,2742
710,9406	758,4225	615,8709	657,9985
676,433	752,9071	625,5643	624,5212
702,8496	707,6576	656,6426	607,1176
642,8443	721,202	643,6688	646,6051
667,5729	799,0037	632,474	621,2329
695,7499	775,2	627,7457	635,0268
639,2069	747,7256	631,4829	647,6461
684,9057	778,5229	643,9022	653,4954
802,9547	677,752	626,3545	617,7522
674,1046	723,8778	635,7534	639,5523
660,5481	729,167	630,2997	616,8803
660,5366	826,9469	618,905	610,5008
644,4333	725,102	610,537	635,3685
711,0261	720,7248	624,1916	657,716
590,8843	710,4614	612,8042	602,9438
708,6445	740,885	639,3792	629,0391
734,8964	723,0998	642,9923	625,2973
686,936	731,1366	634,1466	650,8632
639,6631	767,2662	637,5848	649,6213
590,0425	733,9161	648,0494	607,1596
728,5697	732,1218	625,1988	609,1697
762,8419	733,0511	621,3691	622,1544
700,8937	707,5593	620,1818	658,4446
711,439	726,4497	639,6125	648,1523
702,8653	690,2863	629,8953	681,1262
794,4506	698,2485	638,6974	665,1807
824,4596	763,4812	639,6699	690,2453
834,538	679,3093	664,871	681,1339
880,5908	736,6829	675,285	654,8467
867,516	720,6934	622,7201	660,6445
854,3679	767,0207	619,2819	649,6545
777,1641	723,5054	625,8169	657,5909
796,9587	770,7913	639,6333	698,5521
860,4369	886,5607	603,4766	660,1544
833,8335	832,8574	632,4938	695,531
827,3958	764,2444	634,2715	657,6996
844,167	751,3033	642,3836	653,7085
794,3662	714,319	633,2905	669,8381
795,9841	803,427	665,4157	679,7323
847,1541	745,9221	623,6747	658,7769
778,0703	743,1089	638,1839	665,7417
752,1971	723,714	678,084	666,4873
807,0406	704,5945	659,1383	662,4583
844,7713	844,0483	648,3536	700,6342
843,5431	722,3284	657,3071	624,1157
860,0257	767,8208	681,1117	690,1926
848,4852	733,3938	667,0754	622,6373
827,2552	705,3845	655,1479	651,8785
751,2752	692,1147	648,6248	662,1207
791,2235	716,056	626,46	641,0519
762,9496	775,9855	657,8549	629,529
747,02	724,9813	683,7403	646,7317
782,2212	709,8579	625,7262	648,9099
812,8199	682,1019	637,6328	633,1116
861,1398	703,0487	685,9852	611,2927
875,0778	692,7061	670,6966	618,0638
816,1971	726,714	676,7762	647,4467
739,8063	744,1524	648,884	639,8274
779,5114	749,4382	670,8047	613,6707
803,6523	711,5076	632,7552	634,522
785,5076	786,2943	648,0198	646,3458
799,5297	695,9308	650,1073	602,073
784,1477	688,6749	598,7363	616,4334
769,4628	695,6008	648,002	606,6613
816,7796	896,4942	573,9809	657,9437
803,455	751,9977	644,2402	672,3956
852,203	747,6019	584,1241	744,7682
766,4607	727,5407	647,195	660,0485
800,9537	781,0101	611,0046	702,7684
854,1839	773,5387	595,3052	709,7154
820,0651	761,1342	617,964	700,7296
830,0629	807,4018	601,8574	680,3161
749,9677	775,1681	628,2569	681,9183
882,1681	685,9311	601,1394	670,2164
782,7779	673,4496	604,2348	683,8654
888,0608	701,7778	626,0264	672,7961
801,0647	734,788	622,7377	689,7218
869,4329	822,6341	629,928	677,7531
832,6601	784,4048	649,7925	725,5615
877,7967	799,0201	611,2352	661,369
911,7863	783,2164	606,7468	647,4571
840,7255	762,3384	649,8428	642,8787
762,5459	854,9372	639,2547	655,4665
827,5242	975,3952	599,4867	639,3365
782,6598	798,7829	642,2128	670,1834
782,6215	911,1997	616,7136	694,2895
822,7055	822,4807	581,1085	681,9074
840,0838	769,5656	642,4307	699,9143
844,0673	737,3605	663,0233	652,5456
900,7023	807,2215	620,3626	679,6524
874,3363	723,7035	620,1573	663,1972
797,6778	754,4279	606,5455	672,5491
793,9943	805,1874	591,7265	659,4839
836,3996	689,6497	641,6786	668,397
779,825	782,0359	670,9812	640,7308
751,5376	725,4565	680,4753	663,8527
723,727	728,2507	685,46	618,6626
762,1736	745,4797	674,6267	664,7766
825,8028	711,5882	695,8743	643,5733
905,6251	742,4536	681,1999	652,754
731,5339	706,0444	658,5063	642,9826
843,8292	849,9772	636,7537	671,4208
826,4362	780,0577	648,0918	676,1389
873,1636	947,8499	687,7184	653,3921
769,3937	746,0872	654,1325	655,9615
774,3536	715,1376	670,7455	649,3457
818,9571	733,6362	640,6156	634,4889
901,3553	699,3397	643,834	665,8199
915,2875	781,8907	644,2139	691,4661
744,8475	713,9471	664,4441	635,3025
857,323	740,3543	660,4714	626,7954
841,418	720,9015	656,2425	620,814
839,1212	757,9436	672,3958	626,7333
774,6062	749,6611	661,3255	623,1831
829,5865	754,6501	667,0462	634,1561
811,9752	743,687	654,7478	694,6776
802,551	752,7278	654,5429	653,1626
772,9608	780,8277	613,4417	659,604
807,4586	860,3354	674,209	633,5649
800,2435	749,8575	667,9613	634,1236
731,7082	949,6956	636,5885	651,3326
760,3496	943,6494	659,3059	620,802
717,7602	920,7253	644,1037	659,1079
741,5355	1263,1108	679,7836	668,606
753,9075	884,7814	670,1475	650,1074
778,5138	861,0563	662,3167	644,1435
702,8968	861,1565	663,6099	614,7918
794,0962	875,794	700,2948	670,5655
738,7232	808,6866	689,4277	656,2139
771,616	881,0632	681,8538	615,8153
785,228	850,1118	620,7866	611,1795
798,4852	832,117	632,9183	682,849
810,9579	787,4224	629,7899	649,944
754,2717	783,8434	673,6227	693,3776
769,5808	852,3659	639,7254	643,2562
797,1563	824,1215	629,7572	636,4676
746,2682	985,9199	657,5802	637,4316
739,4961	1032,9846	647,9632	627,0882
756,3369	951,4071	660,982	637,344
743,3815	928,475	633,4826	650,3777
739,7877	847,7793	680,2488	666,9737
778,6824	920,8969	679,552	670,2284
821,9054	915,4889	644,8081	639,8342
725,0534	843,2411	641,0104	628,5872
772,3482	895,2712	651,0967	645,5863
809,0782	988,3708	673,1844	672,7214
737,7413	901,9326	658,9984	667,2709
737,8641	880,1466	661,1733	640,2984
809,0778	867,5413	648,506	614,3935
728,1871	883,0171	678,5176	618,3326
760,2146	925,1885	653,3748	654,469
816,5988	924,0535	665,1784	627,8746
787,0481	769,6326	672,4741	679,7331
798,3597	802,3067	683,3107	632,626
823,8439	719,4456	643,4277	664,03
738,7389	763,6031	653,6625	643,279
791,3222	807,6176	652,9212	601,632
813,7862	852,3608	659,3232	664,2261
782,2327	719,4883	658,8075	667,767
713,3943	870,7322	699,7815	650,6092
785,4456	695,7215	650,3249	692,852
780,3035	739,9071	682,803	619,1229
755,2051	744,2303	653,7977	648,8656
764,4758	835,9331	672,3874	637,372
714,8492	738,6424	671,9434	622,4051
766,1664	707,5391	636,9047	652,9298
816,291	747,7001	652,7922	603,901
721,034	769,3231	641,0842	628,6364
767,5434	677,1745	654,573	646,1731
769,5548	658,635	692,1291	648,2769
671,4416	721,2172	666,6353	652,1705
746,6722	773,887	671,5017	633,3547
749,2443	854,1942	655,3071	621,7228
792,0415	820,4251	673,363	632,4009
763,4802	763,6715	650,4494	645,0475
789,6152	729,5521	687,0692	641,5032
738,7489	674,5711	675,19	667,2913
754,1833	836,1444	653,2623	653,0072
810,089	718,34	652,48	611,6873
779,3373	758,2056	675,096	640,0623
777,2514	735,7502	683,5244	644,3593
777,0838	708,9778	680,2958	651,9345
848,5922	682,1554	659,9146	635,2501
774,5942	805,327	656,7914	628,1268
896,5055	756,3077	670,1559	626,6257
836,7913	694,6255	650,7511	667,2632
813,7063	684,048	662,2277	647,1429
833,9564	804,8055	641,0374	677,7631
825,6651	700,5964	699,6842	669,6982
819,7145	731,8566	662,2293	689,9976
798,4153	775,6455	689,6849	626,535
828,201	916,8057	645,6376	696,8551
769,0711	816,8679	654,3657	694,2856
802,564	835,2059	650,5137	640,1723
837,5346	852,9597	652,084	636,3352
732,7497	851,0948	649,1593	725,4538
840,2336	869,1498	675,6638	702,3574
895,2026	756,8517	641,6518	655,1708
795,1085	781,4809	665,0004	616,2781
832,392	903,9376	639,2475	681,6469
814,4357	782,5344	652,2036	756,1101
819,1385	805,8276	642,56	669,6001
855,5937	772,095	653,7619	628,461
863,7676	912,5369	643,9891	628,187
833,1023	859,4196	665,2799	658,661
865,1234	867,9613	647,9731	679,901
800,9851	963,6269	652,8268	686,8332
826,4059	1047,6998	649,099	660,4307
813,8575	867,2747	637,4776	637,462
850,4387	801,3053	647,0781	673,6576
808,2573	925,1727	654,9303	659,0443
909,5944	795,2067	633,8505	599,838
824,5074	917,6921	656,2696	661,3331
877,2259	794,9414	658,4995	653,3518
913,6786	908,6873	637,867	626,5074
833,1087	845,0153	650,2636	633,7055
760,4315	854,085	647,9096	663,9588
847,2447	856,8922	634,361	674,6693
854,2002	848,1468	632,8721	630,3396
785,7641	823,8103	647,1016	649,2342
809,038	813,1486	597,3503	608,5616
787,468	954,6892	613,7194	690,8106
774,0561	854,4608	634,9363	671,9526
745,9841	866,0574	695,5632	637,4066
785,8287	835,6882	618,1283	681,1524
679,9663	961,5414	663,8669	624,2254
741,401	990,8276	636,8071	677,5669
755,0096	826,0577	662,4581	702,2968
748,6464	882,3493	660,633	655,8755
733,0562	801,2954	646,0009	670,2298
721,5467	808,584	628,572	731,2169
791,3632	901,9498	652,2247	726,443
774,4733	902,5343	628,7604	647,7234
733,2009	891,5506	690,3985	664,2221
753,5347	834,8487	650,1003	636,4455
717,6037	891,3018	595,8653	631,6427
740,9985	825,9343	639,9502	631,0623
725,5331	777,3081	670,232	633,2863
766,0803	926,0502	625,852	686,8818
839,273	896,0098	673,9255	687,8733
744,0204	908,1231	647,4188	677,214
729,6342	884,3372	695,7913	621,2725
800,8366	779,1043	614,9133	734,2304
779,537	795,1248	630,0229	599,7221
738,8877	777,8747	666,2411	668,8876
774,3986	900,7102	672,852	705,9396
759,193	869,8969	676,8949	708,4733
781,3742	883,711	657,6898	702,6724
754,966	809,9946	616,593	627,1596
720,5347	820,2684	714,539	614,4109
734,6069	811,9107	655,2526	765,03
704,1029	765,1328	640,0077	649,759
770,0866	811,8362	633,1705	648,8073
704,0595	713,5399	683,2794	618,9556
793,9095	989,1068	647,5372	659,4569
825,6566	950,0599	640,3313	648,8659
789,5586	756,407	639,0081	639,7066
793,0432	882,8436	647,5034	653,2045
702,9927	742,3791	635,0881	617,0757
779,5028	734,7297	647,9298	640,9175
833,8716	697,6058	619,1017	643,884
805,0768	690,2466	639,3044	662,0919
756,5224	810,199	615,2831	622,6265
813,9745	801,1241	638,368	653,976
784,0196	793,1216	671,3854	686,7228
762,8172	882,3674	649,2868	656,3774
776,709	809,9019	620,5133	637,3536
800,4296	848,2823	655,3385	643,8374
789,3384	776,3077	632,5376	618,9387
725,7127	825,7985	651,9663	689,4391
746,0803	826,9195	630,2588	634,9811
753,7274	733,5154	652,2195	637,2
756,7414	803,6547	630,2586	662,4194
757,766	868,9955	636,0376	644,2321
725,1735	818,598	615,0293	646,9918
730,0861	818,3808	614,5147	640,8001
732,9193	877,0228	638,1063	648,297
773,9371	895,1795	661,4242	635,0915
743,9577	792,2765	640,929	654,9258
716,6758	837,5352	638,309	612,1872
773,6596	867,1196	657,2177	635,5984
797,386	825,5664	650,284	653,6176
687,1897	817,0145	622,6954	661,0907
780,1978	856,916	644,6008	660,3576
813,6423	823,1344	625,5572	646,8172
754,3499	876,5091	639,0979	649,9405
787,8669	843,1966	611,7641	646,2163
790,2114	755,7832	621,1978	696,1642
732,7936	761,5074	597,0986	643,3199
776,3175	816,9654	627,3119	632,0017
754,3579	808,6033	605,4914	651,8279
775,9534	881,8832	654,8072	660,1765
750,6168	841,9204	660,5732	665,2361
812,8421	769,7288	702,0342	625,9416
834,7802	827,8142	737,4019	623,0049
746,0492	777,7364	708,2203	609,579
795,7246	808,3933	699,2809	635,0844
865,6283	826,9464	752,0892	616,7146
734,3333	782,2113	661,3622	644,3254
725,1603	807,1945	631,6164	677,0038
826,4616	781,7508	675,0452	597,8637
743,9491	756,1793	666,9548	625,8418
831,473	846,3503	720,8764	659,1503
713,7711	723,8565	664,0005	692,819
775,217	792,7991	685,9677	658,3893
816,7341	807,2476	714,5286	661,3068
729,2008	816,787	681,8039	662,2366
791,8217	878,621	706,9423	645,6571
831,1442	798,1099	670,7247	642,7736
719,761	730,9166	667,2704	639,4672
789,4916	804,5974	706,6639	649,1058
761,85	819,2554	695,0912	649,103
762,7375	727,4474	734,403	672,581
907,725	795,033	728,0846	620,2635
807,0332	803,3822	712,3778	645,2099
800,646	740,6475	585,5566	636,7517
768,2243	755,7909	713,9814	633,5735
701,7715	708,8499	716,0935	645,5495
833,7874	719,2026	665,2706	642,399
766,8762	784,0874	651,6556	605,5875
771,6076	668,8827	652,1273	613,2154
823,7099	875,1974	674,8386	640,057
732,6631	864,7468	658,1232	651,5825
716,2157	721,4011	678,9862	647,5675
744,1776	734,8962	648,6282	640,7528
738,6233	775,5843	662,4939	634,3123
796,9861	793,6309	670,7292	641,4913
757,299	758,1286	647,0419	616,4955
752,1001	759,8647	647,417	619,9416
745,9865	803,1197	669,1489	644,0693
751,0934	791,5578	665,3053	774,9762
742,711	780,3274	657,1538	825,0047
764,3687	753,2388	689,9714	798,2327
743,9114	720,9212	644,5774	795,6275
680,5256	764,666	650,8112	804,0501
771,0744	735,8205	644,3471	788,7636
777,7157	751,4644	670,5991	794,1557
767,6588	875,4807	666,5435	834,2097
636,514	927,3359	627,2014	787,1864
682,3772	915,3315	660,4987	804,574
793,0087	808,8736	628,6454	797,9795
760,0304	855,6454	617,7414	635,2069
793,2807	838,4851	675,4411	635,9656
791,8862	769,27	666,6111	647,2305
881,0137	785,4096	618,7368	637,8967
837,125	860,7557	654,6524	676,3947
758,9627	781,0225	656,5616	699,3376
787,5622	901,597	643,4933	657,7056
779,1734	846,7734	604,903	649,0227
801,4339	806,9492	677,5203	691,308
818,4238	791,2126	656,4638	621,7321
805,6808	876,246	695,7689	676,2386
757,1775	853,5477	631,4137	614,1519
763,5855	762,1961	685,7872	705,2141
776,8517	832,6538	681,9681	668,6694
736,6407	857,9136	659,2553	644,5816
711,6153	853,2649	675,7521	667,857
794,9182	781,975	692,2688	684,867
777,2971	780,7228	632,8117	660,0905
830,1916	780,4325	682,0638	641,1134
717,9421	815,4804	678,1245	662,6555
771,682	806,8272	632,8951	631,0852
765,5661	811,4301	655,6927	630,397
705,7076	853,5473	665,7721	675,5103
724,4574	777,0479	656,8259	649,505
801,9278	793,7683	672,5993	640,3778
680,7541	800,8535	680,8852	686,03
680,7222	794,3749	660,7657	643,3158
888,1911	776,3393	658,8275	611,2256
875,6711	757,9446	671,64	635,7686
899,1473	751,9717	654,7411	654,2387
906,0597	775,742	641,3602	676,8833
931,5831	801,349	675,6895	685,2166
882,0503	758,1508	629,7615	677,6084
902,4074	751,1288	661,3451	623,0152
811,2991	745,7724	622,0253	655,7055
884,93	763,9761	626,0787	674,7572
913,1821	761,945	620,1951	673,9463
829,4691	779,1828	634,695	656,6801
801,0361	739,273	651,7919	654,537
845,2446	810,7914	623,944	727,9259
821,7239	778,7883	641,8001	722,9404
830,9427	767,9141	602,0009	749,0849
872,83	777,0438	653,6388	710,5472
884,0046	766,8752	621,4874	730,6982
962,382	759,0587	645,2914	660,5162
948,8988	776,9756	632,8964	724,3778
912,2764	859,1962	641,7444	782,9897
952,92	765,4062	641,3589	718,3442
786,4043	835,7502	662,1882	667,9563
919,4545	835,6679	644,3688	693,4585
831,1399	1043,1514	645,4712	721,9585
880,7464	895,5843	601,4817	676,916
880,0914	871,4917	648,7047	654,2036
851,3713	855,7383	645,0554	665,7715
785,983	965,2281	654,8898	700,8943
887,3795	843,1863	656,8148	710,6654
897,5215	897,3008	603,065	704,5551
807,4731	875,0704	658,7597	742,6317
860,6159	867,9098	650,4745	771,2997
809,3607	863,5053	614,4892	730,1402
865,4812	815,3762	646,7567	709,1764
751,9685	959,8102	626,8358	688,1704
730,0611	841,9563	622,3982	670,8582
877,188	824,6079	659,507	654,1798
902,9753	797,4858	641,1852	669,0928
942,5616	867,7836	633,0296	713,0707
791,7778	770,9112	635,1116	673,9315
726,2163	875,1689	630,0151	665,138
737,053	907,0647	663,5	667,4222
748,8227	783,3114	612,9526	690,785
755,2537	919,8698	624,8237	667,0297
742,6297	715,1245	650,526	647,837
740,1459	851,9684	640,5358	667,7697
741,7288	901,8709	630,9039	698,9712
763,3574	855,6647	621,5663	664,4253
841,1056	974,3417	644,7139	659,7042
758,1557	841,263	620,7026	655,2036
762,8849	895,012	675,5481	649,4921
776,9785	743,0979	624,9244	638,7395
757,1263	852,2615	612,2028	666,3005
913,0747	849,4248	603,32	659,7442
692,814	913,1164	666,9793	696,1315
710,5403	792,9714	654,9141	665,1469
775,0888	925,2639	627,0581	670,0993
758,1594	831,4568	651,2442	694,7556
748,8097	722,9716	636,7437	693,5487
767,2313	892,9191	660,609	676,6814
739,9953	820,1581	642,751	670,384
766,3852	895,148	628,3769	641,5842
803,3822	820,5051	648,9997	615,2509
749,0563	783,025	615,73	662,405
761,1592	956,3054	617,7753	668,254
736,9526	976,9893	609,6424	645,9971
872,4728	973,2472	660,5933	666,1986
732,1314	789,4866	646,2941	678,1061
735,226	898,0691	661,8743	670,5308
804,8163	944,6556	652,6373	670,5196
811,958	780,3076	652,6325	639,1405
717,9656	759,7717	621,7748	723,8349
879,7495	863,6361	668,5819	644,2295
706,0604	767,6451	651,7196	646,116
766,6431	835,7085	644,5401	659,3207
816,9454	791,3983	646,6022	666,6824
880,3085	769,4229	659,2129	668,9412
765,4119	823,5912	625,9015	708,7751
830,1205	783,4224	631,3415	671,7222
761,1401	787,7826	650,2444	640,8382
659,2042	767,7837	630,565	641,4388
822,0532	790,9272	668,302	655,4475
729,7549	737,2537	653,4983	692,761
756,6575	740,2594	616,5468	651,7672
660,5597	774,4774	654,3773	661,743
824,6062	800,4803	671,225	644,9253
767,3047	803,6509	668,6022	648,7979
828,884	712,0175	662,9539	618,3937
710,0612	714,3241	654,1405	678,2121
669,5143	772,011	670,3355	661,0188
747,2284	741,5731	673,1964	695,5842
779,6116	764,2574	658,317	664,9213
893,2071	749,8278	657,5691	658,1963
775,1343	747,8442	668,6271	673,9211
744,8794	745,5353	685,746	640,1282
777,7628	748,461	649,6538	674,9552
772,2734	734,0035	621,7687	681,329
735,5607	761,5378	635,5065	675,3767
814,8175	756,977	638,6951	638,0614
836,0773	745,2335	628,1825	654,3733
674,8491	739,1189	659,2567	643,1856
702,8204	793,6611	618,5311	668,0916
783,3946	778,2078	611,2934	651,85
694,4272	781,3096	644,2498	673,4635
878,4364	780,2263	625,744	651,4118
838,6274	952,4222	610,0002	688,6553
733,7381	896,9436	634,9376	648,7048
730,1636	910,4824	615,5203	651,1093
725,5226	916,7194	648,3826	642,6283
584,8015	791,195	618,3321	750,7637
791,8265	884,5427	645,6195	626,2726
786,9941	822,5808	633,7834	644,4764
828,5384	784,4145	605,8644	711,2514
730,3853	772,2365	652,2371	684,1026
852,6257	911,7254	627,2772	710,751
664,8912	771,5337	663,0705	649,7479
767,069	748,536	609,1199	669,0763
684,1634	1002,5086	618,0678	674,3663
821,6225	867,9774	621,6351	642,6553
858,3662	917,694	626,0269	680,4992
736,9368	777,8149	637,6335	678,1716
877,5496	886,1414	627,73	608,2949
823,9358	919,123	647,2548	683,0736
770,7896	900,9876	596,2188	706,7453
817,5522	946,886	633,2417	710,9537
783,5029	899,6036	618,92	817,4298
772,2475	945,5464	626,3384	656,0547
872,8026	876,6157	601,764	689,655
815,5079	842,662	660,2653	748,42
689,2667	836,6889	674,1787	845,3139
756,2069	955,9899	704,6984	672,6189
887,4165	818,7222	636,5015	731,9907
821,3456	911,1721	640,164	721,6666
792,7408	919,1332	650,2465	693,0278
856,1527	930,9494	656,8019	679,3068
810,9309	819,8485	648,187	699,523
837,2321	729,33	629,5242	659,6889
701,5847	756,2204	664,0506	668,8921
799,6729	740,8446	675,1845	678,2833
800,0266	824,376	648,7667	640,5817
847,5092	763,5454	669,1737	673,1702
774,6302	727,2263	673,0821	665,8634
907,0672	768,0632	643,6743	690,4016
777,2573	804,0186	673,5257	661,2317
782,5342	794,3876	629,2009	663,798
786,9314	763,5441	661,1327	692,1527
720,2431	725,2017	635,8533	709,7493
812,1004	947,8718	667,0093	670,4675
849,9777	914,5728	661,9483	692,2051
711,9917	908,9692	620,6585	653,6597
860,818	906,0231	684,1575	691,6338
851,4127	905,3946	650,0415	676,1599
864,6621	873,4423	612,743	678,1238
793,131	800,5653	645,6208	664,1721
803,9634	830,5292	690,3839	687,1239
667,4604	826,0522	646,291	682,578
844,8272	882,8816	744,1598	667,6776
757,6778	1102,2851	610,0536	663,4305
877,0583	859,7721	665,0287	637,0688
741,0762	877,2825	662,103	650,4812
808,3979	969,3374	629,6266	677,4256
804,8094	1005,7311	616,7725	702,8508
734,508	866,0763	702,8607	658,1535
776,926	865,3193	665,9607	644,0424
772,4638	810,873	620,4113	657,719
737,8546	959,5432	650,6039	713,7871
840,7533	810,3929	679,178	651,9572
768,0959	852,2245	637,8221	662,5953
874,9115	830,8696	659,265	628,2938
763,5362	809,1368	654,486	664,7515
774,7134	821,7971	633,6678	638,3318
775,8478	783,0484	646,1322	671,0933
745,4192	765,6423	675,7522	641,9793
853,1632	784,7575	665,1641	646,6217
729,9033	875,6502	622,3551	603,6747
787,6189	851,7226	663,6525	736,1885
783,6209	881,9899	667,9869	654,5858
818,3366	840,1944	696,7877	647,181
779,5923	959,1577	640,2414	660,9718
816,9105	794,1521	600,4834	630,4323
826,3247	797,1889	709,979	639,8359
776,4755	855,254	687,2793	708,7137
829,2132	788,1146	631,4883	657,9416
853,2385	816,7227	685,4133	590,5423
837,2287	823,9731	645,1946	640,0117
766,0944	802,6898	741,0534	734,4516
716,037	756,7002	687,4272	716,4335
797,4005	728,5143	698,1649	648,8496
801,1096	871,0243	653,8236	683,6082
798,1856	824,8364	660,2227	694,2183
791,1376	767,9473	663,3335	700,3672
802,4231	775,3099	642,2261	719,2663
786,8815	818,6624	747,2903	751,0317
683,3629	707,6324	612,1253	694,7261
805,8077	812,8905	578,2316	719,5874
787,894	752,5751	715,1459	681,5535
795,0571	853,7325	633,9672	778,037
839,2949	808,7575	642,3825	750,5914
878,1209	757,5961	587,8585	750,1155
772,4339	756,0776	644,857	781,227
838,9964	780,3388	617,3823	760,6991
784,5339	778,3646	640,381	675,8917
798,5516	817,6091	677,8917	689,3848
759,4731	806,6037	700,535	712,3222
811,3619	813,1641	620,3562	699,081
787,4611	780,651	665,7839	659,1262
810,5006	785,0322	684,8713	640,8728
822,7377	766,0853	661,1359	725,26
855,3097	758,881	665,313	621,8734
859,9444	768,2191	665,1083	764,02
854,6724	809,1617	655,2311	689,074
797,8644	774,7268	675,0471	695,6548
803,2767	770,4849	667,4128	711,0875
768,8896	818,5092	675,8276	693,127
800,7657	736,0597	672,8447	658,1485
778,7826	765,2629	631,1314	616,53
767,1322	731,2807	703,4554	637,4584
773,4161	745,4206	656,2503	646,7481
792,3279	732,8199	666,7917	665,0887
789,9863	834,328	654,8248	640,0142
806,3058	785,1598	675,304	653,0921
761,1199	767,7034	660,5414	639,5389
744,6246	864,5114	642,0696	641,5197
836,7452	790,4871	645,6867	652,1362
811,341	810,156	664,8838	648,4032
764,9906	747,8835	669,3935	657,8995
796,8885	809,7471	653,2677	627,1731
755,9239	1051,4528	661,257	622,253
782,3643	778,0257	683,3186	656,9975
837,7402	780,8932	615,107	644,1986
759,0674	875,4334	662,0797	629,1818
755,5197	794,4641	654,9143	620,811
745,2298	778,5321	632,4367	627,4187
788,0168	797,0811	664,5248	638,8627
762,4213	796,5356	645,8477	635,2833
770,0486	824,7254	660,9061	653,5607
781,4539	739,9901	678,6955	625,7728
771,2154	820,9034	617,1787	618,2735
737,4795	865,1622	675,028	626,5361
769,3787	843,3676	672,8532	633,4109
706,7362	769,2066	664,9538	643,0033
738,8774	847,4548	651,0156	618,4188
746,5371	777,3342	647,5407	585,6568
826,4496	914,2712	676,2377	644,2741
746,7278	893,5004	675,0707	636,5085
816,5177	802,7176	643,7965	630,5261
740,6649	792,665	659,4089	631,8665
796,4504	961,4191	670,6044	624,7978
761,3812	834,1728	654,154	638,2859
738,7469	766,7887	663,9356	635,4121
785,8745	832,7379	665,9041	643,9977
723,6385	834,2476	655,6578	627,2743
685,7185	765,0329	654,1674	626,4984
774,304	854,9305	639,9971	612,0993
876,2133	781,8082	658,3615	625,7224
731,4479	811,7009	670,9077	633,0343
749,3866	799,4881	667,1154	646,5488
707,5052	825,2132	656,7818	614,5674
693,0105	802,4113	631,1662	613,999
790,5731	772,4172	659,4318	625,6419
810,1496	826,1079	697,7639	607,9056
751,9839	840,1392	656,7522	626,7046
775,2016	807,1916	687,8988	640,2717
690,9696	812,4978	684,274	642,3788
688,9153	786,9615	624,0461	645,0497
753,7604	885,8651	625,4695	633,5144
770,401	761,0503	675,9511	617,6551
716,7428	810,59	625,154	649,2147
842,9843	802,7496	681,3169	646,7246
755,6817	801,3824	647,5636	558,8341
742,8275	705,6709	694,837	603,0077
762,3081	818,0928	668,4982	643,2709
677,6387	805,9179	642,4669	690,1117
720,6358	687,2661	675,7734	701,1024
711,8615	730,183	648,2167	702,0814
745,7086	832,9968	669,8028	697,1681
761,2881	766,1459	598,4806	689,0794
624,8332	754,1258	624,545	672,3095
699,0857	763,1117	656,9956	674,5203
726,0566	741,3547	636,1697	678,9092
748,5333	740,6988	669,1758	693,0751
774,8667	808,4842	624,2139	700,2969
772,0635	786,0943	575,1495	718,0312
725,6885	793,08	663,771	694,2605
715,5663	771,2629	671,8433	656,2487
726,0104	757,4674	617,0746	681,708
686,1833	747,5664	629,2623	740,459
793,8518	771,3137	633,3742	694,1865
613,6335	719,6358	667,1924	653,3955
768,832	740,5881	637,7685	705,6851
769,5164	779,6711	649,1948	701,4011
757,1856	788,95	656,5574	621,7897
741,625	721,402	669,5177	768,3393
750,3352	755,8737	600,5894	678,1417
678,3768	763,0027	621,7458	794,3099
739,5516	767,9364	707,6819	664,2033
660,3465	718,4199	635,2431	763,5307
751,7553	708,7153	646,3599	739,3791
744,778	699,0711	633,3752	709,4684
720,6085	783,1456	605,3399	702,2234
775,0676	751,6298	627,3236	837,6796
742,7292	736,4588	598,6231	728,7712
659,5901	819,5817	653,5938	703,7309
634,2047	777,4079	647,1829	720,3279
749,6831	810,934	628,7942	721,0039
700,2144	777,045	638,7026	677,4121
721,5264	764,4141	667,7859	667,7423
755,474	768,9339	655,1297	635,611
746,001	759,8901	650,3642	658,9823
757,5991	838,3929	645,6748	692,1811
744,2689	772,2596	663,8215	623,3954
780,3828	784,4856	654,9374	676,8054
735,8788	703,2136	628,032	668,0175
837,0946	732,6037	657,5451	638,218
754,4857	688,6801	625,6738	623,481
815,4215	777,4341	649,8106	659,5652
809,5515	765,2949	642,9837	706,144
797,7483	817,782	653,4018	647,29
801,2616	827,8059	647,7802	663,6304
812,145	750,0721	632,611	648,2227
787,123	750,5867	631,0594	638,7319
798,6192	767,5641	638,9508	630,6916
747,0163	817,7069	629,6822	673,9147
879,5731	724,1418	658,9428	641,8724
771,7316	758,9848	613,6979	674,1617
822,0601	748,8407	655,6411	643,1571
840,5453	764,8585	634,5975	635,3088
822,9127	725,7805	659,6785	648,3548
775,9731	835,6373	638,7019	635,0488
775,5147	840,5158	649,8987	657,9368
747,952	726,4266	610,3781	644,7045
799,5632	784,4502	623,2401	674,7367
842,4983	811,47	640,0437	622,0272
768,7354	732,6307	634,5546	623,921
840,212	753,4157	642,3408	664,8384
741,3784	834,3997	678,5464	636,2199
766,6335	728,8682	613,7945	614,8718
751,4282	715,4106	660,2442	635,0986
835,5684	818,8916	635,3587	703,6337
732,7628	784,6078	618,4273	660,172
717,321	730,6121	606,0408	668,0183
729,0903	862,9669	577,4082	676,0029
884,7071	737,2137	650,5795	745,8974
805,781	748,7849	689,2032	701,6542
692,7408	788,6524	641,7822	729,9143
796,319	715,5789	645,0568	664,999
705,9827	749,5438	668,4632	738,8808
858,7339	761,7931	655,8948	726,3873
764,9749	792,5673	652,1651	641,2903
711,4137	778,5879	648,703	718,6108
676,1967	758,1354	694,2726	684,7862
687,4807	799,6922	629,6019	640,8153
784,7033	817,3249	690,4675	766,3736
780,0441	817,2092	645,2592	720,5462
705,6913	742,4979	695,6038	679,0141
690,9188	787,4895	654,0538	667,5369
764,4588	781,2449	658,2822	648,1154
813,0546	804,6622	659,2954	760,5847
764,3278	754,5583	628,7629	624,5633
726,388	823,0161	657,9041	748,8065
766,2055	759,841	640,0476	654,1536
707,6648	769,7368	619,4021	722,4797
744,5743	787,9521	631,3987	713,77
700,5001	795,1809	689,1416	640,7086
787,8298	711,9298	636,5363	769,5625
712,9483	871,0004	648,0641	640,1497
773,0531	768,2824	647,7845	719,0247
732,2095	817,37	624,2298	687,691
681,9681	1047,5438	632,4353	691,5285
714,755	815,6179	693,4188	726,6934
795,9441	803,1346	701,1784	714,8781
784,7353	866,0643	688,0312	652,7634
751,438	936,2754	641,4427	745,223
741,8989	810,0199	700,033	677,4259
687,14	983,9585	650,1647	665,8775
719,2753	958,131	645,0036	677,0701
751,6868	853,8999	652,3588	665,8608
721,3623	840,1777	697,4643	632,7445
750,3368	872,077	725,7112	653,505
729,8443	831,8829	658,5324	669,5316
813,7909	798,0083	669,3808	687,402
721,69	886,1013	665,5668	679,5906
685,2484	901,3683	641,9001	635,375
811,753	837,3093	662,5114	658,5963
716,8581	944,9405	725,6045	719,4418
737,8649	803,3591	653,5574	665,4538
846,4065	837,4277	659,9033	675,9016
757,7756	744,5464	673,6441	684,3399
736,1975	863,9552	613,6291	691,2446
760,7892	881,1133	659,7374	665,9124
807,5341	859,5035	697,9146	679,4414
731,6466	929,1509	620,3891	671,919
692,616	813,2748	682,1166	669,2996
779,3296	907,5628	679,3192	659,0705
711,4178	851,8005	669,4295	655,9779
745,6219	787,0367	620,2655	634,7698
760,1792	913,9804	680,5139	646,9598
734,9041	937,8207	608,3046	669,8027
717,3874	849,365	682,2806	656,8845
685,7197	914,9984	682,6339	678,4159
787,8637	829,9494	639,2488	678,6939
900,472	796,3662	686,4348	632,7255
795,9142	840,405	683,1705	635,6682
840,58	886,8628	640,6257	704,9023
818,0962	852,1574	658,0143	675,4369
842,1049	857,698	660,3281	687,8744
742,6058	906,2967	705,7356	670,061
813,5292	756,0546	639,2221	665,9048
839,1567	809,4211	638,0361	626,8699
835,7921	828,611	681,0397	701,663
847,4688	921,4376	703,3539	654,8919
835,5079	851,9811	652,143	686,0787
845,9784	836,8825	689,6233	693,9561
866,3867	824,081	656,4159	636,1478
853,0345	744,4605	613,1514	649,9817
844,124	907,7434	611,484	626,2141
785,4984	950,7895	667,8721	660,9431
786,9683	853,7256	637,4908	655,333
797,7505	803,2144	622,7126	649,5345
782,9072	836,0158	662,0875	685,27
859,8687	862,9267	660,031	678,2601
912,8083	958,4921	696,8392	666,928
773,8749	893,9621	637,0092	707,9657
749,8147	764,7418	674,1358	647,0286
819,4496	813,5991	663,719	641,2789
809,4803	915,6523	673,1878	639,5949
791,6236	802,7855	680,3649	714,3001
819,4028	774,1488	639,0074	651,3497
766,1183	693,6928	668,8091	674,8099
782,7245	748,7199	603,6516	740,5141
822,7432	915,0392	620,9331	667,0633
775,6519	1104,4356	606,2113	627,9038
819,1226	835,0042	613,4693	662,5353
821,8588	916,7234	649,1053	668,0962
809,5681	834,3293	620,8274	659,4794
816,8147	801,1625	644,6968	636,074
897,4262	916,9706	640,6099	682,3902
751,4401	817,2044	680,6815	704,7304
850,4309	867,1752	659,754	714,3218
821,8699	828,7402	649,9328	704,3677
776,5533	904,9321	669,4846	705,6574
812,6453	794,4253	644,3756	652,564
893,9513	802,6225	627,3251	774,8629
778,3078	815,432	639,4793	712,2189
881,7119	813,383	696,6438	683,2428
741,7923	821,0329	630,5468	696,5275
851,6369	827,3432	625,2666	652,4279
737,2806	779,8273	690,9921	724,5369
732,0789	754,4063	677,2931	660,3384
769,3921	773,0403	638,2992	683,7671
744,9918	782,2591	636,1201	744,9154
802,4996	796,3512	650,9145	705,9688
874,4957	812,0468	642,6001	670,1496
779,1203	665,7705	610,5997	697,3318
734,7196	718,7235	651,6951	821,3245
756,702	741,8195	642,3971	692,0183
790,7839	686,4581	657,0954	675,1023
754,7709	736,8449	606,1721	730,653
749,1142	822,2199	646,8552	662,566
767,5574	807,9264	617,1443	706,6234
776,0904	744,3426	665,9091	677,3054
768,1224	695,9436	618,3945	633,3371
683,2212	710,6718	684,3423	647,4486
790,7263	705,1657	628,1025	627,5959
739,3421	710,0025	660,4632	689,0339
778,3591	766,9342	617,878	686,1154
780,5932	765,3673	620,2958	622,8545
880,6042	730,78	643,2102	749,4862
778,3442	772,765	627,235	639,6622
720,9145	743,3787	636,4426	600,8794
762,9929	777,14	627,7013	662,9885
742,0193	682,6255	635,2036	689,2364
753,2666	779,889	638,9088	726,4467
827,5079	665,1258	648,0901	788,1729
762,3912	697,7182	633,6056	782,684
808,0285	803,274	636,95	705,0255
670,1939	595,9805	647,5883	763,5794
827,561	882,7698	686,0532	801,3741
791,9638	757,6792	615,3864	693,0099
763,8182	664,8463	618,0216	693,6278
722,5208	728,038	655,6439	662,9615
713,3724	771,2074	641,4623	702,8604
795,1751	783,1487	615,689	710,6191
761,2786	839,4346	659,5488	682,9858
692,2773	740,1922	646,583	652,1229
753,2169	728,2997	625,1239	674,3968
712,4831	827,8873	653,939	651,5578
662,9004	661,5123	643,0503	670,5171
774,856	830,8304	650,1472	655,6297
859,8032	883,4433	636,3637	705,5062
693,1208	701,2618	616,2987	663,8997
753,6778	723,2282	616,4262	605,0213
734,3439	713,2839	668,0531	659,6745
728,803	734,168	615,0727	616,7263
744,4598	698,1385	610,9804	653,0101
745,0326	742,5774	658,8841	694,9838
746,0576	753,4202	622,435	657,4202
627,2043	777,2737	640,7776	679,4653
699,1205	705,3579	648,6301	667,6432
716,7778	807,8181	620,087	664,8077
693,9482	786,3286	692,2881	669,1228
723,5194	781,1503	634,4157	712,4304
693,3009	744,6353	590,8806	692,2748
762,1212	722,061	618,1473	621,9788
661,7806	750,7999	654,5991	619,2562
767,731	833,8149	651,9868	672,4869
768,3668	768,9332	643,2382	676,4829
720,0733	785,6693	648,84	616,656
676,5991	797,463	659,8401	751,8397
729,393	752,2397	675,5977	677,9191
625,1521	895,4271	639,9883	702,3028
702,8391	807,4688	638,2369	682,7432
741,3481	870,8824	674,5529	676,0903
795,2536	746,9303	666,6113	698,6329
742,1474	742,6467	634,3007	634,9222
678,9116	792,4646	647,867	682,5885
680,8086	866,8807	661,8865	643,3095
804,1816	861,7941	648,6139	708,2745
782,9231	799,8442	686,9778	656,5977
829,1855	846,8157	649,1247	674,7791
819,9431	836,8266	653,7828	661,4916
786,8514	869,4675	655,9451	634,8548
865,0516	803,4363	662,6203	616,3369
887,9214	831,9057	662,3657	664,7934
735,9583	911,2253	666,1516	654,6837
797,7553	865,6099	660,4981	658,2213
845,5356	884,4687	646,8017	608,5878
796,5402	865,0629	689,3046	653,1862
721,7614	883,3108	626,7158	634,6206
785,769	875,7792	646,3947	688,2765
879,8026	873,0497	676,4073	675,2137
683,707	728,8605	657,0709	703,8516
845,2625	825,1648	615,2705	693,5674
849,5736	849,8504	647,1424	680,1786
762,9475	909,7861	659,983	635,4323
882,5481	843,6175	628,4139	690,5246
806,1855	879,177	643,1993	653,2647
762,0808	833,8285	655,1512	683,9683
797,3147	870,9239	647,1561	660,2103
818,1059	903,2331	640,0392	629,4527
700,6499	835,6456	639,453	656,5579
779,0579	829,4425	634,6272	670,2766
821,716	826,9956	668,8304	629,9505
811,5757	722,5022	643,8823	652,7518
828,0922	899,4138	679,36	651,7801
775,5218	1061,3595	662,6118	627,369
784,8677	1076,341	667,0558	680,8632
750,0947	900,918	637,5858	660,3043
843,0511	941,2939	645,533	637,3525
870,0258	848,3853	640,8452	672,1746
839,3079	948,7058	622,9402	641,9274
777,4232	1043,9727	616,8813	692,4143
776,8389	838,9769	655,6466	655,3382
780,9942	860,8158	646,6169	641,0711
817,6638	723,0882	648,6683	680,4804
753,0751	797,2853	647,076	681,2825
719,3643	783,0709	630,1007	648,8849
769,8869	1025,7108	668,2539	693,753
764,1139	860,572	625,1733	664,9261
738,3652	827,0214	697,0898	698,0379
746,143	988,9549	660,6322	674,123
767,9954	988,8239	636,9095	677,829
719,2809	999,233	625,7091	671,7926
734,1072	956,7901	670,4123	708,0045
787,6985	746,9066	661,4891	661,8503
722,5264	757,574	688,7982	651,484
782,4208	754,775	672,7151	650,5054
727,6837	890,5804	689,5253	623,7805
826,7338	831,7549	636,3136	703,3905
839,0504	879,0158	632,9309	640,6255
755,4632	775,0372	643,4077	636,0422
669,2975	798,1573	611,4219	662,9363
715,4758	786,9312	622,9792	645,452
696,7253	795,7658	638,7982	608,3489
706,1642	851,2118	672,3099	671,3061
749,0274	838,3117	679,1175	622,0924
675,7798	744,2762	589,4925	645,3213
709,5784	812,972	678,3159	659,4922
757,8499	796,1244	655,2331	666,2699
811,2256	699,9351	611,4975	633,4357
794,4863	709,3214	697,9018	647,7253
770,1022	775,6436	651,7313	630,2199
750,3264	819,3663	656,4158	627,6152
760,8789	889,6998	656,8316	665,2401
671,5539	988,3894	636,3112	674,8721
767,9785	743,9455	667,8685	637,4115
756,2922	921,7801	649,385	686,6882
758,8463	927,3632	738,1336	603,5532
725,9451	940,753	638,9374	624,4966
727,2673	811,292	660,576	658,0593
767,1708	765,2534	660,7866	648,304
798,8206	746,1631	659,8642	603,3613
677,9248	894,8785	645,582	631,8921
730,1135	809,5724	677,5542	653,2359
704,1261	759,5987	664,7667	636,6996
644,5297	801,7744	700,3939	641,9212
733,0335	863,3105	656,7144	695,1473
706,3999	829,644	651,8555	604,5458
737,9751	914,5939	712,6277	598,2155
691,9968	724,4287	638,179	626,019
722,2057	754,4482	703,2345	618,5034
762,5244	745,2918	663,3683	575,7453
727,7999	677,4463	692,2711	637,0224
750,4735	695,1366	658,6421	613,3633
701,4418	712,238	669,1977	605,1825
677,6294	759,4104	707,7691	652,2583
744,0816	707,2931	692,6893	605,5866
737,8818	736,4777	674,3063	649,6928
749,1508	771,4196	654,6944	635,8924
742,5724	734,4401	678,6333	636,2876
757,0316	744,6216	596,0166	664,8713
674,6132	813,0633	674,2064	650,5177
672,9934	689,1153	553,7524	607,2789
804,8497	775,636	594,4031	645,4562
780,221	868,2886	619,7157	590,9969
721,7727	733,4068	667,5492	629,332
727,745	700,2228	622,8972	618,0795
663,1809	734,0921	633,383	632,4458
798,8394	834,5971	596,5163	631,9525
710,7247	721,0855	636,9732	667,7256
787,0946	750,3639	650,1293	596,0528
767,0936	730,7191	659,8541	585,3742
792,7039	746,9327	654,7456	676,776
765,567	714,6629	616,1429	641,878
783,147	803,2767	649,109	598,9514
769,3812	749,4683	669,2981	639,3067
745,2895	799,4139	626,1805	615,5408
792,3352	743,188	599,3721	604,4044
775,4687	694,359	637,8551	617,0091
802,9711	683,2373	622,4909	666,8196
727,7296	717,5776	658,3571	661,1513
764,0114	766,4411	643,7304	664,1265
785,9786	802,4613	612,7521	712,8957
771,2581	707,4331	604,7202	678,5456
841,7203	751,4762	634,9181	666,1323
741,684	719,8253	614,8106	684,9488
774,5424	748,7402	683,6345	678,0413
747,8603	698,7212	673,7057	690,4389
711,0092	754,8621	598,8447	734,3917
753,6311	762,3035	633,5859	681,6201
753,1406	803,091	703,4617	690,48
761,9295	696,8404	691,7835	625,5172
772,6177	794,8464	682,7162	661,6204
785,6521	730,326	724,9081	645,9002
796,1823	752,3604	621,8601	677,2532
791,1347	773,7971	638,8434	629,6286
760,7209	682,7938	614,1248	676,5676
732,6783	775,0447	644,1028	642,443
747,3177	779,0348	595,952	646,2563
804,6014	737,8727	618,9964	625,7357
766,4961	700,0076	590,8469	685,117
835,8817	733,0243	622,9289	658,4334
880,2416	677,9506	619,2258	641,8583
845,9866	677,6943	584,1777	647,5762
859,4878	725,5539	616,0851	639,0198
827,6992	683,2808	632,1468	690,9241
811,0635	746,4966	632,9403	642,0314
813,0213	761,7464	658,0701	698,6962
796,5965	710,0273	633,2331	636,1356
762,4364	792,4071	686,7931	590,1768
815,3005	779,6516	643,2628	622,0468
811,261	709,6148	636,9927	654,9377
879,6585	717,3757	722,824	615,1439
931,6025	790,5763	646,1686	632,9952
814,9136	677,8522	612,0037	747,7469
818,9567	782,9998	622,7783	653,7235
780,92	716,8923	625,1825	663,3129
702,2775	1006,0304	644,0187	722,2439
779,326	1098,471	663,2266	715,8197
721,1903	762,3416	661,9976	771,4543
666,3934	865,9189	658,3472	679,1434
768,3198	816,7845	650,1783	761,0983
693,1603	830,3167	659,859	680,4261
738,3277	858,8842	647,6506	699,7225
726,0268	818,6303	660,0876	792,1573
730,365	824,4341	631,5758	653,9271
798,9322	792,6037	620,1671	772,9787
700,2363	874,2987	670,2037	664,5135
649,6155	868,4726	643,9722	786,3548
612,0648	825,4863	632,6089	756,6783
687,884	804,7262	668,6958	670,4743
746,5522	895,9733	634,9539	683,3174
778,0159	779,8936	655,0985	776,5808
727,3125	832,0699	667,4793	795,4472
744,527	871,184	652,836	678,2228
836,7206	816,7312	665,8022	709,5948
756,7124	841,6794	648,529	670,6088
788,4065	792,4693	625,055	659,6776
686,2806	856,0963	639,8205	818,5127
808,7604	818,7812	625,8002	684,9732
653,8873	851,4926	636,94	699,0462
697,1358	842,801	646,2774	802,6587
692,0125	923,3586	624,4801	676,5917
712,0712	784,3097	655,3466	669,4512
787,6376	610,38	645,0672	654,5957
741,6003	802,8402	619,2645	662,8879
757,3485	751,412	646,5367	655,3797
779,0382	927,9165	628,5886	636,0835
725,138	928,077	648,9158	688,2405
720,0937	811,8237	660,3205	679,9382
764,5018	810,8766	617,7086	630,3588
683,4608	879,9856	683,0805	645,367
709,6951	894,1739	656,9111	654,5925
694,4902	804,4331	619,5699	649,0131
765,7184	789,7453	657,3279	638,651
771,8879	782,3565	666,7205	628,3723
683,2927	773,8592	630,7537	704,1426
732,3564	793,339	645,1494	655,8609
675,0789	849,2471	615,2189	660,2126
737,6732	840,884	656,4013	608,743
767,2068	896,4588	686,8515	671,7554
758,1774	868,5027	650,859	701,7225
616,2561	890,1669	656,3695	673,2146
618,9464	843,8377	609,3583	633,0508
810,7623	784,6688	685,4391	671,0625
776,668	915,5954	652,3126	656,1365
774,4251	847,2447	608,7217	659,0761
757,124	878,5943	634,2009	656,1842
774,4487	852,2502	642,5889	656,104
732,8043	828,1646	650,6578	679,9792
742,3437	914,351	668,8682	633,463
671,3073	860,1888	672,6038	651,4471
762,6536	824,403	622,4433	659,3801
746,8154	857,7765	598,9382	689,6092
700,2548	806,8268	661,0704	665,9263
703,7644	908,4615	637,2647	668,3721
739,8953	828,7415	607,8133	650,3002
664,6404	831,3485	678,4877	589,0518
727,6113	777,412	619,2309	636,366
711,6113	779,2828	645,6513	638,4443
724,0723	763,961	651,3067	646,0653
711,6782	736,0187	629,5901	623,0786
700,24	817,078	654,0081	705,9676
723,1315	864,4975	649,2867	771,3751
705,8412	780,6568	599,2913	673,6151
703,3513	821,2799	675,5146	731,4524
724,9871	741,3908	655,6382	777,6362
723,1813	748,2804	634,2529	706,5955
694,1766	801,9353	651,8615	636,6437
740,885	757,7864	642,4174	650,869
708,8352	762,3757	667,8258	668,5
709,26	744,7186	607,6206	697,07
680,4123	872,1267	655,2855	639,9589
737,8034	781,5407	651,1731	671,868
700,0584	747,5166	604,0311	702,5103
754,043	711,879	574,8327	631,6685
709,7592	718,4106	634,7645	634,2861
727,4106	826,0856	581,4513	672,6763
698,1584	782,0599	640,4546	640,4746
734,6837	799,4722	649,1145	669,1902
712,122	904,9421	653,6912	623,9634
732,6135	983,0318	563,1243	647,0249
712,5463	711,6244	629,2193	649,8894
707,7468	821,2822	682,1968	665,6818
696,5313	837,4386	663,7729	658,7218
794,9795	742,0703	602,3919	683,2244
688,2733	849,2826	645,2281	639,8608
771,8818	813,2933	649,6865	630,7454
713,9973	796,5555	689,1307	667,3481
687,3008	764,0652	726,024	655,6312
703,3936	772,1142	613,6996	655,9598
747,7555	811,6311	634,7887	644,9088
725,7034	931,773	664,5283	665,2331
777,9514	835,8547	645,3196	653,0427
736,425	711,902	702,5559	635,2023
754,5858	799,4022	608,9735	631,2429
653,0141	739,0665	675,3643	612,7394
726,8903	710,3831	631,3637	619,879
695,4152	724,2661	663,0493	674,2992
778,5833	797,2704	593,4087	658,8543
701,5614	771,0401	628,2564	625,9264
751,4035	776,3953	679,9839	690,1496
779,2029	821,9453	625,1589	654,0806
778,3301	834,5499	614,103	668,7134
753,2219	829,8892	718,3852	644,3672
724,4648	798,5599	639,1424	682,5889
660,6351	801,3142	665,4199	648,7847
799,1143	807,3822	653,2263	647,8102
702,1239	770,8735	661,4057	657,306
694,123	761,6739	660,3378	644,2331
768,0437	786,3161	586,5516	596,2197
680,4151	815,2471	706,0287	664,0964
725,794	817,2488	651,5313	667,0967
687,3469	832,2009	671,6566	649,5578
716,9062	811,9541	640,6184	607,4586
721,3045	818,23	657,4157	666,7759
755,1994	802,9348	591,3888	669,4154
723,5071	780,7284	640,6245	654,4628
716,6904	787,8015	694,5228	674,1424
685,4378	815,9788	692,6693	624,2563
780,1269	822,0599	655,2792	661,0364
705,9482	868,5482	654,7857	666,7672
785,6573	706,8696	645,3674	625,3828
743,8557	731,0229	631,0826	658,5162
711,1373	715,9665	635,2896	629,8396
748,6424	681,5719	665,616	659,5146
743,9754	650,6448	700,8868	655,5654
696,852	715,0003	592,2918	645,0585
648,4512	740,5867	645,9873	635,2884
709,0233	707,5634	716,223	641,6869
715,4067	834,1486	627,6749	730,281
751,1877	672,677	641,6363	710,399
738,683	684,3504	676,3724	820,5028
712,8294	710,9367	658,0892	676,3262
769,5834	721,6694	672,9416	676,0237
705,0296	697,9979	676,4176	654,2084
745,2446	701,3755	684,5962	723,7318
763,7854	634,5476	707,1423	648,279
726,4666	688,2659	672,4089	709,0231
790,729	700,1155	662,9092	690,1597
743,0035	739,3012	659,8093	752,3691
731,5941	705,5752	715,2951	663,5828
712,2833	709,812	699,6565	670,146
754,3018	731,5153	668,3953	684,6844
706,8401	694,5368	686,4561	779,7581
713,2644	679,3572	658,4544	736,1091
720,419	711,1489	665,3526	673,914
757,9911	726,3736	729,9988	645,3445
725,2263	715,8311	656,7621	695,1837
710,5446	657,4974	711,4986	710,739
781,8736	661,493	669,7319	689,6872
756,9857	633,2036	673,4668	700,7739
786,9962	685,9317	653,2497	772,5211
709,1553	693,2806	711,8056	626,4381
690,5671	700,7881	660,7285	654,4964
744,5994	742,1413	697,2869	757,4497
758,1042	689,1453	646,4298	729,3975
722,2138	725,2547	641,7422	639,4547
742,3154	731,4256	653,2631	760,838
767,1047	727,8628	659,3597	651,762
640,9283	680,8058	661,6911	679,0965
717,6146	696,9103	706,0612	678,9405
704,3723	692,1643	681,1187	715,7274
724,8629	720,0162	608,8622	670,649
781,1689	699,7179	691,8621	673,2118
786,9211	703,1148	695,9765	675,7397
743,6509	662,9918	692,2221	674,977
711,5039	660,253	659,7718	715,6333
721,4918	680,3263	697,0478	700,6797
747,5419	708,8298	638,2778	720,6725
747,2542	704,7634	646,8539	668,3585
749,7408	662,7428	653,1466	689,5636
802,2313	689,9692	672,2787	672,0219
753,2932	655,3154	658,1404	685,1689
735,3813	730,8884	666,989	684,8075
791,7101	753,3104	677,7592	690,0599
763,8551	638,3608	661,8686	682,3348
773,2628	698,7316	675,8019	678,9956
853,5645	726,2673	690,6976	701,3667
819,7267	690,4568	683,8575	671,8501
775,3262	621,996	678,4683	664,0896
863,8584	679,8871	700,8934	616,6197
761,4368	693,2167	698,0137	680,7957
759,0201	610,6814	666,4705	764,0268
777,8941	693,7457	649,6995	691,0094
773,0595	603,3687	668,0559	674,5578
789,2273	669,3952	654,8844	658,71
746,0934	883,8316	661,4095	672,245
792,873	824,8615	695,9448	643,3936
778,8123	841,9539	703,8048	724,9285
684,5599	844,9043	707,0195	686,8218
694,8314	1053,7188	686,5232	663,7608
771,0739	863,4225	676,9791	712,0803
723,239	810,3794	632,7916	651,7924
763,2435	986,6412	694,4699	694,7432
795,4202	797,6743	634,9747	747,8764
753,8823	897,9293	623,9865	616,1878
801,5713	941,6055	671,5867	691,1487
799,6696	745,1492	624,8029	666,3175
834,3607	946,8144	654,3704	707,2437
815,7691	806,6551	664,3168	681,9683
762,7529	826,128	656,5761	733,9676
730,3448	775,2382	668,1022	657,8604
792,4622	788,1555	671,8178	688,3154
744,613	923,6403	686,4423	689,5959
785,8952	771,0315	606,0241	685,0553
799,2462	861,8549	622,8048	686,4554
779,1946	846,0055	650,4042	720,2391
862,4459	744,2071	645,1559	680,4604
746,2866	811,8784	679,1011	707,1119
750,9266	818,2189	622,3189	679,2519
765,5689	807,8593	631,6657	735,4622
753,0721	778,5723	629,679	699,0761
728,6333	837,7869	630,6621	661,3832
852,8404	833,9624	685,2036	712,1908
704,3651	840,9555	658,5521	638,2277
759,8524	765,5479	702,2469	713,01
781,5058	930,1756	676,1234	673,1068
835,8509	771,4321	701,4469	715,2451
721,3557	769,8533	671,1513	667,9797
717,0571	799,491	605,5083	693,9607
732,4332	817,5198	654,0845	714,7295
819,7454	804,6668	667,8255	707,2167
711,2433	764,5603	632,8228	650,7275
767,6821	774,4007	653,8539	672,4808
728,8129	737,198	637,7596	646,9915
798,1505	770,0273	649,7867	673,7889
714,4953	756,9167	659,9614	717,2236
719,5899	700,3572	654,0657	740,2157
760,3358	761,0821	647,1256	666,2282
786,2316	779,7537	660,2295	686,9527
695,7883	797,6137	644,9553	662,8308
723,2895	754,1751	656,9253	656,8042
834,6356	678,3179	596,7797	627,3111
787,5103	735,447	679,014	649,3914
752,942	712,6704	664,216	660,7678
796,426	776,0231	655,8914	688,0605
792,7159	807,9183	646,7747	670,9887
752,1792	751,6336	669,1563	641,5216
784,1772	795,133	636,19	674,9703
796,6832	745,3108	648,2883	665,9809
834,7536	807,5632	675,9061	646,7839
791,3102	817,7991	629,7233	653,8412
707,1573	705,7588	644,4283	661,3595
707,0853	773,0773	608,4152	666,3251
743,8455	722,8115	617,4715	666,145
737,3053	740,7096	605,7005	653,5744
672,6681	764,6696	590,0014	641,797
739,1185	792,855	655,0054	704,2706
714,9652	791,4252	604,0161	648,7017
830,1251	796,3992	652,391	655,8749
732,7289	717,6411	633,7659	677,7116
811,7461	727,4192	612,3189	661,9114
698,1463	757,2708	609,1941	661,4845
781,4841	809,1425	568,9454	661,3893
688,4543	663,5899	628,3037	648,8873
746,3557	820,6495	594,6415	665,9728
746,5166	704,035	624,386	651,7131
726,8629	763,9929	616,9409	652,4348
743,5848	776,4414	625,5789	635,1256
766,0492	724,6547	616,3482	671,4761
679,2562	731,4648	635,8572	648,3672
770,7359	814,3401	626,2706	668,3287
759,8622	765,9966	638,6033	612,5052
748,152	820,2456	621,5685	673,1683
784,5188	721,7416	627,5472	646,3817
630,4199	858,1062	641,451	622,8856
747,8861	613,117	652,0904	630,6175
708,3722	725,5448	633,1128	629,5834
760,4535	774,3741	627,0511	666,8791
715,3707	760,5199	654,4656	728,3252
762,6069	684,67	629,031	642,43
816,4682	710,6967	644,0356	663,0511
769,0624	711,427	608,314	665,8385
660,8371	772,8523	600,3204	643,4936
767,6757	607,2257	631,2262	651,8763
653,4784	726,7541	612,0421	639,9165
703,5259	826,0053	640,3612	606,8382
767,368	713,8125	638,3978	640,1292
681,2599	832,7404	647,7192	602,7525
716,5795	729,4622	600,228	672,2897
722,6006	762,3753	613,0447	651,6191
736,1855	788,156	595,6675	674,8415
743,7898	803,0147	623,0636	633,2529
757,7536	733,0139	644,1969	619,4138
669,3824	743,774	671,5632	636,8021
725,3866	752,862	666,391	652,4575
749,8069	809,3104	630,2077	635,2038
730,1745	712,8562	624,7352	650,3949
701,7355	751,0899	614,4016	625,1649
722,5391	831,8234	672,8408	643,9548
690,8011	872,4599	639,5218	664,5952
727,5598	712,3397	643,6271	612,8512
657,919	808,1001	615,7642	642,4086
717,5607	752,6997	596,6661	636,1484
769,9643	787,4644	641,4497	621,4405
717,1584	837,1832	648,1926	631,4982
718,5304	767,2775	610,0423	621,9159
720,9868	843,3096	629,4723	652,5556
707,4297	816,0214	662,8732	638,1965
718,5218	743,4386	642,7876	665,2228
726,1183	741,8143	629,9628	643,6432
741,581	817,7783	594,8177	627,2119
728,778	766,4513	635,4252	661,6462
720,3231	756,0224	640,3576	633,2836
727,9003	787,9247	595,2589	593,5608
773,2408	769,9313	629,5942	592,1498
648,9876	696,623	625,6813	676,5485
717,3473	759,2817	619,3102	658,3052
691,5285	805,1532	636,2661	642,0722
761,2659	723,8644	590,6274	598,3494
756,1755	676,8118	595,7465	598,4462
733,7862	796,5814	602,6158	666,4703
600,0179	747,9686	634,9735	680,6829
750,8663	752,3549	624,0657	668,9483
711,5786	897,8058	591,6686	761,4953
698,1776	837,1914	616,5045	684,6865
716,9936	756,8954	647,3311	676,6527
751,22	729,767	617,4487	756,828
757,8583	731,7272	628,654	767,9471
769,6023	676,8985	622,0785	692,0583
739,8195	837,7464	652,0836	621,9775
651,5966	768,299	640,7159	674,6976
693,8297	711,5038	577,4814	746,8409
701,6488	766,4632	615,4402	679,5581
724,7282	832,8471	600,1339	671,707
683,1368	752,9519	619,7184	646,9896
702,1783	720,2156	662,8277	672,3932
730,0787	761,7122	654,3518	702,9243
634,6696	832,0444	651,749	651,2789
722,8047	776,668	619,4991	673,7897
763,2064	782,2687	633,7101	631,2808
715,057	761,5008	656,3273	609,8095
776,5709	751,5387	646,3997	661,3468
765,7543	675,9828	676,3407	645,8924
722,1357	688,7912	635,6237	608,2382
777,6987	640,4523	640,308	692,584
791,54	718,768	602,3511	633,1632
751,7704	752,6726	640,0831	702,7517
725,7877	697,0987	640,5496	716,6546
780,1067	728,0686	638,3916	684,4505
732,4383	798,3854	642,0569	670,5207
770,0931	788,1906	636,2081	658,1907
738,3642	733,5122	656,8613	675,3413
774,5225	767,9432	638,9189	653,2962
782,0344	714,5785	637,7092	649,4284
710,7046	704,6117	642,7149	677,1367
774,0417	786,4252	636,7937	678,5421
800,1186	697,453	621,1079	653,0698
680,9029	790,6673	651,354	610,3095
736,1969	786,2869	651,4567	696,7621
683,6356	745,9652	620,8239	666,9667
659,9948	754,4069	639,1111	640,1826
674,263	771,6422	652,9651	754,6
720,4258	753,8991	656,9626	832,9827
729,4266	697,5064	651,726	700,5074
812,404	761,5139	641,4399	845,7041
749,6117	725,184	654,8719	827,6922
821,6235	701,5241	601,8029	731,9209
845,7332	754,1799	614,2778	679,0114
772,5903	794,9664	628,2759	903,8922
858,0562	778,391	667,2981	736,023
784,1999	675,0562	656,9866	765,9204
774,5952	760,0759	613,5739	835,9964
805,2539	770,8376	636,1007	753,4109
829,8014	757,9644	619,7487	843,3068
822,2932	757,2833	631,0197	691,0581
695,8357	744,5296	616,7985	838,1618
742,3101	752,0671	628,2529	760,5463
824,6386	662,6528	632,2805	671,1739
719,9051	705,3231	649,6807	794,0504
719,0177	737,2496	621,9071	773,1081
722,6947	736,598	614,9413	811,2988
651,2453	764,651	623,0979	780,8005
752,094	736,1423	625,79	827,9311
722,8058	764,1182	636,1073	688,0809
733,8753	806,4874	627,7349	767,2059
754,1881	775,6931	633,9639	732,4108
703,9058	732,6214	657,4504	802,7806
751,7801	732,8317	656,2822	826,0657
710,977	786,9908	657,0327	744,8513
721,7911	736,3159	628,0475	825,8464
779,6479	679,7061	635,43	828,0555
761,9735	722,5923	649,1442	802,0752
765,4496	637,732	679,0212	808,6744
739,355	705,6703	679,1314	685,8589
831,7848	632,5967	708,0555	709,5901
643,9776	694,0721	627,697	714,6127
727,7911	743,0113	642,5402	766,4081
738,9732	697,9981	618,9071	732,0418
759,5918	718,3436	653,4178	720,2207
742,5106	644,9966	676,7282	750,9022
800,3678	621,3222	660,062	704,173
778,0706	654,4721	623,7271	732,0984
692,0843	684,8191	648,5054	727,207
787,5502	672,3589	636,0346	733,0414
725,6248	753,6557	650,1507	660,5193
775,8406	654,0497	662,8092	696,5658
710,0059	665,1397	662,0619	673,2888
770,9969	727,2246	642,6582	726,1161
740,5843	675,6031	652,8676	676,6573
782,6804	703,4056	644,8072	716,8706
711,2317	692,2495	627,999	725,1586
811,9231	670,144	614,1519	780,5859
794,8055	745,3269	634,1081	708,1497
694,4549	664,7194	686,5107	735,4798
772,5451	656,0153	636,9945	673,3935
622,6028	737,6541	704,1528	667,4113
738,7568	687,3213	615,4903	661,81
719,5829	648,1648	634,5231	630,2602
606,8236	726,9922	691,6169	631,7703
746,8422	711,9016	641,525	676,4715
598,9568	746,3809	658,1894	639,1323
658,7542	774,2292	589,3503	653,8227
757,0807	647,4806	627,5173	688,9355
856,1376	789,8276	623,5592	627,0091
853,2362	651,3336	655,5792	636,1231
840,9905	696,8212	637,8955	705,2287
804,2623	671,4105	638,9854	675,7392
750,103	692,1522	650,9625	655,2921
923,5714	730,0238	622,3259	642,5618
835,4392	746,2493	610,1452	711,2386
749,3812	694,4891	615,891	668,8488
807,0948	718,5051	643,364	665,6083
864,8456	644,9175	659,0978	649,7071
825,4553	686,4861	575,5726	668,5794
771,6652	699,6929	655,1109	644,8246
768,54	683,9497	610,5949	667,5584
835,7434	712,0346	594,0858	682,0535
797,3076	682,0591	673,6848	679,5611
837,6815	688,424	657,6995	623,8163
771,2503	637,8492	579,1354	706,3627
867,3547	744,3467	670,7067	660,4347
820,4358	701,28	651,3634	663,6896
768,0141	705,5343	652,5758	617,4357
728,2461	705,7309	658,5644	645,5062
835,0045	669,6566	659,0668	685,7045
843,8353	694,9032	653,2947	669,8973
734,1028	694,8496	613,2165	647,0326
774,1643	592,2684	626,5391	650,2183
709,7494	667,81	670,6894	622,0567
797,672	683,3964	661,7261	641,5347
728,8826	673,7489	634,9778	692,5254
770,6417	697,3627	635,5417	607,6305
759,7456	680,345	605,2742	655,041
763,0998	660,7505	636,8985	597,0775
683,6348	681,7049	682,286	662,4082
734,2939	704,16	650,4441	696,4445
830,8275	609,5195	600,4638	669,9537
754,3404	724,2132	666,0313	670,49
672,8473	655,7436	662,5504	656,3674
802,6162	679,3644	656,6842	671,7096
695,5602	605,4468	662,5267	663,8637
762,1563	649,1788	679,3539	653,6832
718,9903	817,1592	609,6083	668,6031
716,9642	772,134	671,5956	652,2802
776,1211	784,7189	646,0683	625,0789
722,2824	775,457	643,3087	660,9217
699,4765	662,579	642,9709	623,1255
676,5089	685,038	693,0398	637,578
714,4048	768,8962	695,094	650,877
730,6718	784,7098	643,4515	640,7513
700,5991	783,9252	643,766	622,3528
750,4068	793,5404	650,2088	661,5275
704,4753	788,5313	628,2079	661,9055
725,8695	795,5478	598,9585	658,4657
809,9264	785,9402	674,3377	652,7889
708,5528	780,9125	610,0595	686,047
736,3648	644,4475	620,7008	736,0945
741,6323	781,2534	634,9441	668,4381
718,3465	697,9718	634,9711	663,2185
732,6706	734,409	641,8692	650,856
745,3457	808,7974	684,3731	633,4157
714,2064	791,8955	685,3155	658,7093
631,2977	784,0162	587,9055	643,5056
769,582	747,223	613,1116	678,0883
710,5125	745,907	584,3708	656,1262
747,7567	817,9707	639,5329	642,4517
767,2197	805,9854	570,5355	622,8017
723,9814	703,7707	631,7034	623,2138
717,384	878,2771	688,1685	614,3718
717,0148	811,6116	600,5065	643,7664
645,8658	772,2917	669,6828	674,6577
705,1025	805,4436	626,3751	654,6308
763,0106	913,3935	634,1739	674,7177
746,9042	780,6175	664,8232	686,9207
694,0989	773,3497	637,677	655,8934
747,2491	805,0674	642,6626	655,8353
756,5766	839,6719	640,9075	663,3703
776,1891	725,2005	637,206	674,7762
707,1143	795,7394	623,6917	670,2383
724,8458	794,3452	604,5709	648,6183
638,2587	915,3943	627,2565	654,0875
714,011	791,4754	621,1775	678,0395
652,7131	827,2089	630,1221	657,8218
768,6591	772,9163	628,2931	648,185
681,4417	859,8308	626,7299	632,4277
722,8017	777,6066	627,9208	676,678
719,731	817,1827	641,5435	648,2639
693,4345	815,0375	635,4737	630,1543
730,651	782,2441	586,0834	665,8662
690,1265	783,2218	652,5258	680,0279
705,7073	637,3555	634,5952	700,3878
813,4647	832,2774	655,5803	677,94
636,9914	637,2135	625,8129	680,3838
753,3328	767,7428	637,1805	666,9917
717,8533	755,0374	628,3276	626,9067
662,5377	804,7075	654,8834	654,6233
701,7457	748,0014	609,4511	685,4608
757,6968	824,9377	637,8897	688,391
818,7382	797,8349	641,9309	659,2478
823,5569	734,6769	633,6087	611,3571
797,9177	667,0693	645,2258	652,0832
851,2634	734,1596	607,8058	623,2733
751,1254	644,6038	583,4816	675,3249
779,5314	762,5756	636,9327	689,0799
790,9224	924,3806	590,7798	602,7791
771,8098	731,8194	631,885	663,8567
828,4839	742,4775	611,4716	642,2375
726,105	735,7899	635,0463	728,5164
829,2016	1094,43	613,4928	742,1394
838,7155	882,3483	609,5824	700,3763
663,8391	712,505	654,6172	668,6151
845,324	772,4473	618,6281	683,9329
725,675	890,975	628,868	715,1254
772,258	776,5122	629,2012	716,4468
711,1772	764,7686	599,2025	759,1065
819,9392	772,0075	621,6198	743,6943
731,1758	701,2439	623,8117	773,8184
802,8905	761,0599	659,0313	733,214
715,0621	855,1706	610,1825	711,5911
823,7946	894,1663	628,4154	683,6819
754,9967	755,1808	623,106	681,0322
695,3393	853,8778	578,217	749,9941
769,2112	745,5927	632,2005	747,4297
852,0531	843,9304	630,7169	705,3242
705,1166	779,9888	616,6619	695,7782
802,0728	781,8177	621,0086	638,0995
923,5259	701,9577	624,682	700,6775
774,3676	808,8985	637,1972	733,2055
956,8248	867,7664	635,1624	711,6742
985,7681	752,5839	637,3919	684,1151
924,6151	757,6304	623,8815	713,2362
873,2014	801,6318	641,4208	711,7937
959,2487	765,2182	638,4353	735,8779
882,1066	812,9818	633,3252	692,6531
973,7184	752,6857	609,5007	700,651
875,4924	726,3698	647,0221	708,1363
918,7616	1080,8874	635,005	687,7152
963,0358	829,9829	630,8194	717,1811
836,7897	761,2295	662,6621	714,7257
785,2211	729,3358	620,2792	701,03
809,4108	818,4731	584,5629	674,9366
683,0594	784,0942	614,6744	679,8902
795,3123	682,8148	655,8982	745,3364
747,361	765,6686	588,7682	680,4424
736,6369	783,2817	593,8568	697,3307
708,0223	757,0167	621,5794	682,2013
737,3117	722,8266	605,17	675,5213
812,1046	746,0455	620,054	705,9876
797,1695	797,3029	652,097	692,2517
764,2983	727,431	641,8615	616,8462
739,5057	717,8315	612,9686	730,6782
725,1519	729,2735	644,3467	657,2087
753,4659	697,877	606,6326	712,5458
709,2922	738,9669	631,3429	648,247
745,7964	746,4945	644,3903	635,9601
741,9048	743,9684	643,4125	697,8265
794,0974	686,0738	646,2758	597,8399
863,2834	702,7285	650,5321	588,88
735,9571	699,1923	656,4603	684,364
766,7763	744,2528	637,3926	750,0888
757,0784	752,4893	629,0614	671,25
756,4519	695,0693	608,7288	746,057
746,0497	687,7537	663,0462	676,3377
746,2321	708,7383	611,0766	757,2848
844,9393	689,5467	627,5061	694,2685
746,1567	740,7462	630,0993	645,8807
575,1162	693,6629	637,8141	658,108
672,1817	706,4078	634,3821	709,72
769,956	667,3523	633,1502	618,7527
812,4937	705,2445	634,9598	679,3598
760,1532	710,7927	630,2809	642,0833
790,6237	679,0573	626,7652	722,1287
770,2204	671,301	597,6195	718,3674
804,0602	665,6046	570,9517	725,3848
691,0229	784,0523	620,4053	689,0931
712,4091	726,3015	649,6324	698,7634
808,2466	772,0586	639,6169	618,0785
717,8109	747,4082	619,4481	666,8059
789,7296	672,6139	635,6978	669,8211
711,4982	727,97	646,8694	748,8982
768,4381	727,9474	607,9014	683,9746
757,8818	757,565	585,8311	676,9089
787,8314	699,3274	674,4862	670,9038
791,5704	784,3347	640,7512	726,6281
775,6453	759,9295	621,5145	749,2315
692,8742	705,4662	618,7039	711,7991
753,3555	702,7682	605,5565	708,3647
784,2238	733,4759	605,5274	667,3469
679,1827	709,8063	627,292	690,9947
698,8286	736,7119	598,1601	664,3493
800,2087	682,8531	650,6568	740,5745
782,472	679,9896	627,2124	673,7263
816,44	745,773	643,7241	662,8272
715,3438	738,051	648,6868	669,889
817,0368	746,86	639,7226	721,4525
731,5649	737,7026	627,5379	656,158
784,2202	721,2577	637,0649	706,2992
776,6676	710,812	612,8445	712,3167
807,0333	738,6825	613,0546	709,1019
780,8073	773,9296	587,9755	731,3841
762,5887	722,4233	632,148	734,9977
710,2988	702,6096	620,0461	667,957
780,7374	706,8488	650,2451	668,0973
773,3808	776,8442	665,6186	705,521
794,4342	669,6454	678,1594	748,4038
776,0385	739,3195	634,1943	725,2124
792,9504	764,0259	645,9506	724,2573
753,6237	749,2643	656,5807	717,775
832,3363	758,2278	647,0733	694,9348
798,8051	727,7354	646,8018	720,1354
761,7853	698,891	628,7656	622,019
774,7152	735,9721	609,6499	691,1154
703,7054	731,3602	631,2817	659,007
730,891	723,4085	635,5687	651,139
738,0579	763,6788	623,1431	647,3994
639,3592	746,1385	609,9592	693,0849
791,7061	763,8099	625,8872	684,1988
749,1825	751,4151	639,5353	681,6871
706,1309	712,5689	651,7126	656,4484
704,4119	707,2556	617,5502	787,3512
738,8209	719,7085	654,2569	613,6002
696,3179	723,0294	651,3118	635,0438
670,0051	705,0392	664,1159	688,9458
732,4668	735,0133	648,2595	737,9729
823,0898	741,9283	664,9853	682,1062
794,1454	759,9992	679,921	584,0257
725,2629	741,7525	635,7498	700,6917
697,8012	719,2077	612,8549	669,4168
798,9025	687,0699	616,7802	697,6443
800,0946	766,3748	656,7505	697,3147
765,1242	721,9588	609,0621	702,9391
691,1339	739,3156	633,6289	716,9839
678,3725	694,8593	679,7452	743,1328
682,4511	709,9111	614,0081	684,8993
727,749	861,6675	618,0435	631,4412
664,1626	871,0556	629,0716	655,6972
719,3404	743,4945	648,2649	673,6015
682,6638	751,513	640,8401	680,8433
706,2638	778,655	640,9366	628,9115
684,4071	694,4471	614,1742	725,4273
677,863	807,4265	625,5098	640,5226
688,6214	807,5332	646,9568	725,5517
726,4548	817,266	663,632	700,9823
674,6427	771,4606	657,2504	571,1006
730,8739	769,2515	646,3917	596,8165
694,2165	701,966	642,2942	613,4257
685,4133	769,2499	647,6391	606,3132
688,0606	746,3116	627,6888	587,462
674,7174	865,2005	622,3722	600,4711
656,9679	792,2006	672,0623	601,1018
699,4723	717,1481	656,8387	608,2051
677,3862	825,6367	656,3217	593,6251
691,7148	828,1133	625,9532	598,8043
666,5848	828,5926	636,5062	597,9261
704,7942	769,4623	662,66	629,9804
681,9179	713,3036	675,0507	586,4901
713,755	730,2384	667,7927	562,6194
670,7454	890,7604	665,8732	616,7977
705,8166	722,6859	627,9373	593,4147
696,8786	761,6053	658,017	580,4854
691,8227	735,1026	661,3198	595,2743
694,779	742,7304	587,7468	607,8879
656,0788	752,4198	630,0497	597,1456
706,7802	687,0298	700,3573	624,6254
715,967	780,0696	657,2706	593,5724
717,4907	728,5061	632,5362	597,9851
720,7364	739,938	639,5633	615,5665
705,5556	857,8953	649,9572	615,8618
700,9752	782,8004	613,3998	617,3252
691,9825	760,6694	690,045	596,5882
687,9403	796,598	643,1976	594,3086
685,6887	709,0571	660,4281	603,1
678,5294	759,1138	636,9273	589,8616
679,0004	786,4441	664,5413	605,2435
694,4143	772,4178	650,0671	605,069
684,5073	788,0428	616,9302	613,1537
698,7802	809,1308	644,126	601,9515
743,0984	802,1792	615,5801	566,6827
726,0361	712,1705	629,6646	620,7117
701,6522	655,6332	644,5732	602,433
699,7616	831,0696	623,2508	624,6038
684,5942	739,7908	634,622	600,1181
695,0651	779,1363	598,8502	607,5069
678,2919	725,2196	620,013	597,0828
671,5637	730,4795	635,2631	609,0503
714,6719	716,9225	662,6507	585,8559
725,2449	750,9068	631,3061	602,6911
700,5942	761,5569	620,3821	624,7032
682,5681	727,2079	653,6001	597,6192
719,4334	772,7106	619,3191	581,4411
706,0745	684,1809	605,0308	621,5886
684,2093	716,9316	655,0982	596,8499
679,1311	664,2248	654,2269	580,1165
675,0596	838,3871	630,6528	632,1815
722,1693	709,6879	655,3088	610,3752
740,8586	737,163	655,6035	613,9461
657,1117	712,4767	629,3035	600,545
751,6667	640,0164	642,7619	594,1919
685,4924	694,5999	650,1149	596,2086
725,3791	748,4458	637,5628	565,4222
774,7696	717,5454	612,7157	587,5494
765,8876	707,8667	670,8419	611,4307
781,0285	731,0149	642,4114	603,09
771,1882	691,4607	626,4621	603,047
810,6368	747,1296	660,5041	587,7262
784,2665	791,4007	661,9955	609,4811
776,444	740,5662	690,5595	604,5142
816,7015	763,5663	652,4987	604,5949
778,8658	723,7986	624,5105	591,0476
762,0943	630,0746	632,4942	599,5756
785,027	732,8296	680,2325	636,9455
733,6681	749,6112	652,0075	631,8061
703,7187	696,8665	662,8255	601,7759
788,1671	637,6883	672,2588	607,71
733,1184	778,1921	656,2965	614,6746
790,741	735,2161	626,0786	594,2926
701,0582	818,865	652,2087	597,8807
744,4704	796,6941	653,8668	604,0747
814,9817	767,291	621,8743	583,5359
742,0023	884,7109	640,1216	603,6595
800,7814	718,6717	631,0936	611,8482
771,1129	804,426	625,1428	595,9792
731,2425	715,5187	633,6951	590,3981
805,2553	682,647	639,9651	600,512
770,0076	723,7034	647,8122	641,9196
718,0711	775,7992	616,6826	599,8747
789,07	741,6961	673,0412	620,4762
747,7741	782,3591	642,3392	605,8974
704,0588	762,0749	658,6225	577,9149
722,1469	886,3922	639,0963	592,3625
808,9043	715,2841	646,371	589,9101
732,7682	744,1565	633,8309	599,8757
730,7805	740,1556	614,0993	602,149
768,3105	766,2829	658,6049	611,8259
688,46	746,4716	684,1763	600,1339
798,1231	731,4713	616,3459	626,148
774,5287	727,2109	657,5365	620,1283
709,6778	863,3624	690,3589	586,4358
741,6163	606,4894	662,5602	570,8644
714,4944	833,6869	658,5929	629,6002
741,03	812,9305	649,1678	606,4683
674,6872	905,4961	627,4741	619,9542
739,1483	655,561	670,9245	591,9934
788,2245	1008,2385	633,7023	572,3954
695,7432	778,4728	625,1639	605,778
752,1809	855,3219	616,1869	628,4744
826,7681	794,5342	633,1454	596,4369
738,0505	704,6007	666,5874	593,7691
751,3948	811,0273	650,4774	631,1091
735,4651	771,0178	660,9617	628,9799
721,4228	631,4124	643,034	623,8706
670,228	668,0192	612,6316	554,6778
746,4954	873,1806	644,5169	613,9468
721,1941	650,7696	663,4584	615,3144
786,7998	784,804	689,9665	636,2899
683,8139	755,5616	647,3283	595,845
785,6318	967,637	647,6876	581,6725
803,9899	848,1096	641,707	587,8184
780,8218	681,4898	636,7441	622,1986
753,5406	819,1014	654,5613	616,8256
804,1972	829,7813	639,2637	626,6362
809,6458	756,9765	666,0852	618,2244
713,3456	865,5199	598,0256	620,5279
773,3576	871,4256	690,1577	619,2225
772,3976	841,1223	661,653	612,3753
800,9205	722,2382	599,6396	603,8132
813,8068	820,1479	644,5079	595,5361
816,9637	808,3407	682,8935	611,4627
810,7383	768,2675	591,376	609,2064
740,3712	784,5923	650,6297	599,82
792,2852	813,5098	631,4567	624,2299
778,0106	745,6309	600,6026	615,6091
766,0501	717,1926	645,3918	613,9047
858,74	730,7727	675,2433	596,2044
746,1599	824,4543	655,3122	587,9218
797,6043	760,2706	678,0742	597,0478
698,3211	884,2842	639,5028	619,8815
761,3254	802,4938	582,3584	574,221
709,8457	820,1975	623,216	602,4845
760,766	794,5514	644,7928	616,4844
761,0214	771,402	640,9092	582,6031
830,6752	833,7695	676,4017	601,8935
754,0182	757,084	696,3444	597,5305
756,5383	732,5475	660,7482	587,925
720,2699	843,3976	701,3835	575,0038
742,4448	761,2434	601,3508	603,3158
741,1535	760,3529	601,2436	580,5458
696,8093	746,7665	606,0956	580,9023
716,9106	732,8175	596,3191	584,4854
712,0414	752,2538	586,0716	594,5266
772,0245	823,5275	610,6441	592,489
733,1611	743,1892	615,6691	589,1774
738,672	823,552	621,2153	599,6892
755,9123	786,4498	607,2477	618,4259
757,639	731,1731	625,8308	583,1013
723,367	800,6233	595,9504	597,6885
743,5282	821,3427	616,8421	623,2708
713,9901	809,8222	605,495	614,1537
736,4359	812,5387	575,3196	613,9822
716,1722	761,3715	617,0989	585,9224
738,7733	784,5411	599,5851	611,1915
714,0584	794,8501	591,6622	599,2475
751,4968	762,6193	613,8108	606,5836
744,1418	676,4105	589,4574	601,4614
744,4412	763,5896	626,2411	625,2421
761,6199	703,4311	611,8043	580,9979
747,6033	717,8775	605,6459	598,9136
698,0287	789,8939	580,7583	610,385
729,6766	798,1212	589,2901	599,6838
675,0119	761,2588	610,8927	601,877
695,2803	728,242	619,9833	603,5233
763,6444	832,412	615,7336	601,7543
719,7792	774,9923	605,5473	603,2547
751,662	756,1121	593,1917	615,7177
734,507	787,4191	600,2451	583,0173
729,8492	739,4284	598,0127	577,424
640,2933	780,2662	590,6386	635,0683
713,9808	676,3566	602,0464	617,8337
720,8722	763,8794	590,7202	637,4761
711,9505	811,1912	580,3265	634,5234
652,1399	748,9062	627,3757	640,0727
744,8481	727,9882	614,5948	622,6871
686,3817	749,5658	597,5474	620,9777
737,7278	763,6725	588,803	613,4009
649,9206	758,2889	605,6875	611,4899
731,3042	903,3654	615,5863	652,4511
738,534	804,2056	588,6594	631,2176
709,0456	764,5862	632,1713	614,6798
720,9371	779,8777	620,5326	626,3937
746,8689	744,9132	609,2231	602,7688
737,4972	702,6891	582,2946	611,9429
684,2906	791,174	615,1749	605,2484
676,1596	728,6613	609,8077	615,117
757,265	748,4771	618,8769	621,6764
689,8637	711,5599	591,015	639,6088
688,1473	766,26	594,0515	601,9547
704,3305	776,2053	579,3982	636,7051
583,8811	730,5175	602,6833	641,1152
687,2082	752,7591	627,941	618,934
693,7414	726,232	592,8659	626,5119
732,8855	814,2288	596,3617	641,6837
719,5066	710,5833	595,6575	598,5244
664,5221	720,2066	618,1036	617,5315
665,9564	721,3183	588,9177	603,8729
689,4058	737,2688	595,4208	607,5516
706,4277	714,7897	584,5164	619,6215
679,6539	695,6572	601,3375	602,8416
727,9045	817,4795	600,0776	609,7574
701,026	757,0307	585,447	613,011
753,4124	772,9019	606,4963	593,2652
764,7705	725,2226	620,5516	614,6331
684,0629	743,0409	601,8538	617,8206
760,3874	752,0055	613,6391	616,1527
728,3264	702,6348	627,5843	615,5346
748,1364	725,1366	591,7567	641,8287
654,6812	696,9003	620,075	615,5418
700,4381	667,1644	614,7639	584,9081
721,3845	733,8873	600,0279	607,2712
741,0005	736,4698	623,2917	645,8313
760,3809	736,6872	588,2868	656,0022
771,9835	701,3218	620,725	652,9718
727,8179	784,1604	606,1827	606,9664
709,504	787,5622	621,3485	624,1281
684,7329	730,7786	622,729	599,1792
668,4473	732,4052	607,2885	601,6574
716,6541	777,8528	574,4991	614,7616
712,1812	704,5408	602,3445	648,6131
740,6343	679,3009	604,5933	634,1244
694,121	729,3305	622,0802	611,2085
734,1929	743,6535	617,0563	598,8507
703,573	708,6104	611,5442	592,3982
782,0103	669,5358	617,9789	612,4784
663,1718	724,3654	632,8011	637,013
727,0853	677,0022	575,6111	622,093
710,8667	713,3364	609,3902	655,8604
660,8133	733,7521	622,4594	594,8049
708,968	732,1913	591,083	618,6166
686,3288	756,948	637,2492	616,3767
687,4075	707,2854	584,7067	634,8129
677,2585	740,2431	559,8224	624,1958
751,1119	725,9099	619,3391	599,5218
650,1305	676,9515	600,7847	634,6129
668,6898	743,8291	609,5769	629,1006
685,4444	715,2725	647,0994	635,1876
654,561	771,7007	636,2767	633,672
755,4193	707,5335	595,2063	626,4939
713,2158	756,4761	604,4406	633,6275
700,6381	752,7869	618,0324	627,6373
737,0517	727,9818	635,1594	622,9074
715,9734	715,3116	628,8529	646,4317
691,7039	682,5822	622,5582	622,8349
704,6751	698,7214	572,8666	633,499
708,2799	683,2506	614,5364	627,125
686,9595	704,0091	634,6275	620,018
748,5064	704,2204	638,4096	630,8568
693,9508	691,9987	579,7928	630,4898
684,7135	735,4444	577,4213	610,9143
657,1914	778,325	623,279	636,5886
681,1148	696,7364	593,5429	620,9901
720,1477	715,0138	596,8771	649,236
657,368	700,1955	605,9272	605,0889
743,1566	693,4525	588,1769	642,0013
644,5782	724,2841	603,3799	607,1421
674,1627	708,7624	679,9056	616,8596
751,248	688,6644	667,477	595,8043
680,7591	631,3982	700,2382	597,7869
729,6921	731,3935	687,4816	655,9544
755,7474	905,81	608,4026	627,0431
667,6161	840,0067	678,8475	608,5605
664,0615	842,1591	610,9037	617,239
735,5037	736,1489	633,7558	627,8283
711,1024	845,479	578,9655	609,4686
722,7343	787,9779	600,6952	620,5689
695,4155	749,2231	682,1773	594,7861
685,3434	993,6833	641,5846	645,2614
642,2516	804,062	583,7817	613,3044
716,7037	734,8571	625,397	600,9017
701,9843	785,6526	587,0701	614,0428
722,0661	775,4266	604,7259	620,7256
703,439	742,1901	697,8082	598,7032
618,4538	736,3759	687,3034	635,943
715,7531	725,8779	673,1115	608,1531
670,5019	749,6517	718,6967	624,4801
628,5798	863,9442	666,5623	608,6066
[truncated: 2,151 more rows]
