# Supplementary material for: The CGG triplet repeat binding protein 1 counteracts R-loop induced transcription-replication stress
Source: EMBO Rep. 2025 Aug 26;26(19):4691–722. doi: 10.1038/s44319-025-00550-1 (PMC12508481; doi:10.1038/s44319-025-00550-1)
Supplement: Supplementary file 5 — Figure 3B Source Data [file 44319_2025_550_MOESM5_ESM.zip]

Archive with 3 entries (2 files):
- 3B/
- 3B/3B per nucleus.txt
- 3B/3B per replicate.txt
