# Supplementary material for: The CGG triplet repeat binding protein 1 counteracts R-loop induced transcription-replication stress
Source: EMBO Rep. 2025 Aug 26;26(19):4691–722. doi: 10.1038/s44319-025-00550-1 (PMC12508481; doi:10.1038/s44319-025-00550-1)
Supplement: Supplementary file 5 — Figure 3B Source Data [file 44319_2025_550_MOESM5_ESM.zip › 3B/3B per nucleus.txt]

siControl	siControl	siCGGBP1	siCGGBP1
1324,6768	1588,1592	2730,2295	2404,8182
1398,2796	1264,85	3007,087	2528,7047
1259,4559	1599,4164	3026,0669	2744,8799
1427,1324	1172,0983	2216,874	1896,6937
1221,3313	1288,905	2472,4449	2067,2414
1451,6521	1495,066	2645,5473	1736,1295
1397,6194	1317,4457	2239,0032	2458,7525
1452,8276	1639,3821	2755,0368	1938,9239
1394,6667	1297,5366	2301,4062	2472,2606
1316,5442	1463,1033	2607,1215	2683,043
1343,7477	1426,9458	2551,791	2112,2524
1211,7943	1446,0892	2508,6738	2285,5523
1327,4138	1422,3517	2630,1939	2159,8979
1563,3845	1526,537	3022,7575	2110,1729
1383,5702	1581,8217	2354,5388	1986,4554
1482,2799	1363,7305	2716,5946	2991,2116
1380,6122	1296,5327	2272,5422	2949,8378
1435,2837	1250,1553	2417,1138	2910,2106
1441,3778	1314,8244	2077,4435	2421,6589
1295,8985	1130,5811	2494,3703	2690,7398
1542,7714	983,7989	2643,3354	2377,6672
1560,896	1644,8737	2555,038	2450,7468
1195,3195	1099,2022	2467,0929	2577,9564
1371,8963	1287,4698	2424,6855	2319,0149
1431,5269	1393,3288	2317,0537	2701,2699
1273,8622	1324,7562	2062,4693	2383,8826
1408,3894	1192,1913	2700,3518	2956,5163
1322,5477	1460,5418	2146,6669	2305,1018
1532,2924	544,1655	2239,2889	2054,1062
1429,8852	1285,3603	2244,7522	2539,798
1412,9298	528,4454	1882,1306	2129,1783
1375,258	1347,0235	2060,7804	2106,4441
1434,5892	1372,124	2202,0514	2353,3944
1203,2781	1314,5051	2008,0921	2322,3442
1538,7736	1504,0651	1957,012	2706,3729
1335,9208	1318,2078	2272,0095	2390,6954
1436,8035	1367,1654	2213,0898	2460,2701
1417,4848	1478,5204	2191,0162	2388,7183
1501,7138	1442,78	2363,813	2174,9828
1451,492	1438,6222	2179,6649	2278,1558
1324,9442	1721,5169	2167,7356	2080,3886
1431,9829	1592,2675	1740,2128	2323,3304
1190,1921	1593,2296	2034,7254	2235,4273
1532,3886	1615,069	2406,0404	2224,3309
1285,9719	1279,6719	2598,2521	2415,4884
1451,3618	1678,4019	2500,7097	2006,6793
1382,9576	1631,8766	2358,3947	2232,2452
1290,8423	594,5896	2415,6918	2073,5555
1387,8844	1485,0916	2648,5519	2488,4842
1498,3982	1244,904	2399,4752	2289,3784
1444,6403	1223,4029	2369,8253	1965,185
1569,415	1331,5101	2029,0584	2414,1921
1368,9084	1520,4025	2372,3379	2138,146
1672,2628	1363,5733	2679,7363	2124,292
1549,843	1548,3335	2641,1359	2275,4727
1407,2303	1345,7923	1936,3103	2045,9254
1148,5306	980,4979	2228,3222	1980,0952
1125,8405	1481,0929	2281,1228	2200,8536
1636,3114	1402,3814	2303,2631	1823,9877
1445,3599	1248,8936	2195,001	2292,2688
1266,4819	1415,3532	1998,0307	2168,2703
1400,7107	1206,6168	2287,5714	2235,6374
674,9888	1365,9185	2451,7279	1935,3292
1606,7984	1341,8995	2348,0432	2433,553
1352,5589	1348,0178	2248,7827	2429,1575
1306,3337	1577,9782	1856,568	2607,8701
1394,6407	1047,464	2214,4693	2147,6576
1358,6148	1297,7285	2108,1015	2274,6487
703,7339	1293,2175	2696,8414	2277,6357
1403,5851	1470,0479	2524,709	2467,0863
1107,6937	1337,6201	2353,9523	2351,7375
638,7192	1355,6532	2369,5117	2071,9937
931,5953	1256,6334	2509,9974	2323,5091
1629,7318	1478,1302	2371,5176	2132,2775
2354,1045	1061,3609	1860,7051	2098,8189
2552,6912	1169,6781	2500,8499	2554,9883
2464,485	1431,8555	2403,3216	1908,2074
1413,9991	1289,2164	2148,1724	2045,1208
1522,2865	1421,0163	1944,3197	2418,5589
1752,5451	1284,7041	2334,7752	1671,7428
1978,7227	1489,8879	2433,9162	2275,9497
1817,0976	1605,2822	2369,9019	2182,0906
1853,4546	1300,8994	1741,5355	2024,8392
1709,8581	1533,8377	2537,2587	2207,8187
1491,8493	1149,9616	2457,9076	2328,8278
1809,662	1172,7586	2060,5694	1891,758
1693,0505	1225,3438	2610,9432	2029,6513
1548,9005	1368,8225	1931,465	2277,9585
1608,9178	1256,6517	2656,1144	2167,9174
1772,7232	1261,3466	2423,6333	2517,6069
1851,0315	1474,4674	2529,503	2114,9087
1752,0642	1380,8333	2040,5459	2539,3001
1736,0494	1509,8874	1997,9856	2276,579
1916,4305	1123,063	2096,1303	2441,0529
1595,8581	1334,0817	2062,3182	2480,4366
1632,5579	1170,9106	2143,1266	2226,1487
1692,3874	1185,3946	2190,3863	2442,5889
1680,519	1239,8503	2470,2268	2488,6232
1886,978	1272,1524	2278,3099	2511,0558
1892,8335	1226,7035	2720,9417	2135,0955
1613,2187	1255,5673	2621,4437	1590,4277
1825,8427	1361,0361	2731,2798	1807,3979
1676,6345	1512,0404	1733,5124	2459,7069
1794,3766	853,454	1841,9761	1952,4473
1634,6326	1403,2424	1939,8551	1984,4894
1584,5792	1351,9012	1956,1711	2383,8108
1656,6435	1234,6775	2160,7978	2463,3396
1657,0059	1487,1122	2254,618	2045,119
1751,1491	1383,2877	2120,8175	1691,1216
1861,5505	1203,3792	2212,8462	1630,0408
1943,2389	1264,4501	2129,2628	1828,0312
1822,8565	1241,3771	2331,4694	1924,9242
1959,6801	1410,9056	2241,149	2048,7938
2008,2253	1540,1326	2030,4948	2160,7261
1885,7103	1173,4947	2385,4191	1879,2413
2164,1374	500,4688	2066,2991	2059,6759
2053,7295	1340,9441	2017,7039	1960,5682
1601,3077	1352,3892	2000,0381	1974,0513
2051,8716	1264,814	2155,0192	2180,59
1754,3879	1605,6341	2317,152	1699,8486
1664,4653	1538,1464	2279,6861	1744,4671
1994,1552	1686,8844	2211,7492	2125,3145
1926,8343	1230,3185	2628,1621	2006,8682
2065,2673	642,1245	2442,8011	1969,2999
2005,9589	1415,8211	2576,5716	2099,6807
1871,9689	1302,0602	2293,0692	1625,9246
2054,9065	1741,9927	2552,3554	1753,7102
2038,5806	1644,1585	2407,1176	2017,9173
1947,5538	1135,4661	2207,8132	2078,4971
2737,2917	1338,4969	2163,9878	2000,0336
2807,6868	1581,9909	2178,4483	2136,5999
2805,3365	1321,6922	1984,8339	2010,8533
2733,6645	1323,9596	2110,2657	1913,9686
2980,6755	1211,3003	1962,3337	2294,9278
1484,9638	2606,2474	2249,4432	1963,5281
1779,296	1576,5152	2327,2787	2112,905
1705,8855	1831,9702	2349,136	2058,8309
1738,2036	1721,0549	2036,2639	2174,8883
1541,8199	1605,3111	2183,9827	2097,1869
1657,7786	1676,4406	2128,848	2169,2982
1590,417	1681,9657	2360,2365	2337,8298
1395,6667	2029,2111	2394,3268	2067,6216
1405,0216	1923,4896	1997,409	2011,9103
1319,6182	1824,0582	2366,7721	1365,2733
1900,7705	2023,3063	2324,1837	1912,4885
1809,7521	1466,8216	2286,4768	1986,6353
1713,2466	1615,6652	2288,466	2703,8283
1872,8372	1452,6968	2407,0264	1973,3592
1734,0346	1489,5462	2225,4507	1840,7463
1856,7909	1733,5799	2226,6709	2206,617
1570,8755	1304,3122	2522,2214	1910,0979
1597,9177	1455,4739	2321,432	2324,4452
1667,0713	1792,1378	2135,995	2136,6679
1552,3482	1750,009	2139,4822	2175,511
2021,7208	1805,2162	2542,3237	2456,7559
1779,298	1415,3016	1996,8711	2441,3591
2479,7389	1886,1312	2040,5289	2274,0514
1797,6656	1922,9698	1999,8962	2134,3445
2199,7474	1681,5331	1921,2596	2030,2182
1737,977	1795,2719	1874,2839	1970,1651
1640,2784	1848,8599	1733,5742	2056,2632
1717,5484	1666,2718	1897,9912	2427,8821
1720,3945	1641,0805	1737,7098	2307,8657
2055,9667	1729,7844	1736,4508	2196,5979
1681,0789	1928,8449	1996,5616	2061,2594
1514,6843	526,3043	1806,6359	2235,0971
1663,1986	1728,4896	2099,94	2566,4283
1700,0575	1867,0951	1928,667	2199,0187
1929,9248	1677,5953	2062,1922	2607,5524
1614,5814	1780,9081	1954,419	2394,4763
1625,0523	1646,6332	1993,3778	1877,2679
1690,9871	1449,791	1720,7051	2469,8947
1730,2582	1543,7392	2146,4975	2294,0083
2061,5083	1727,9332	2139,8019	2391,62
1769,0647	1410,2736	2234,3743	1579,9155
1815,3125	1698,3927	1794,1598	2095,956
2222,6018	1727,6598	1634,092	2310,6739
2332,8234	559,3075	1889,559	2143,4633
1575,6631	1555,2318	2122,6111	2277,2012
2253,9711	1604,1545	2326,3514	2056,2067
1704,7848	1493,0054	1799,4228	2017,8871
2377,8341	1679,5422	2544,3976	2015,2139
2145,2149	1663,1938	1858,2886	1974,1638
2256,5664	1791,0857	2045,182	2072,1427
2286,1101	1667,9973	2424,4065	1941,9984
2637,8683	1876,7393	2183,516	2180,9586
2551,788	1673,4025	1892,6668	2139,3761
2141,6626	1891,0324	1963,8297	1794,1689
2186,5347	1763,9397	2303,7096	2252,7933
2321,5017	1599,9903	1987,3134	1615,3563
2475,0182	1249,3594	2082,7699	2766,2511
1998,4854	1977,3571	2325,8011	2458,8087
3006,988	1851,7766	2422,2693	2406,0143
2646,6852	1607,7668	2346,5159	2795,359
2805,1954	1548,0807	2193,4248	2840,807
2960,9686	1869,8633	2091,7334	2389,3135
2044,3091	1771,65	2163,8547	1782,8996
1886,9012	1613,8989	2297,6125	2054,2017
1804,333	1806,7768	2100,4304	1736,5909
2096,6483	1470,3387	2421,626	1766,4384
2367,5157	1932,3108	2565,374	1810,6017
2065,5658	2068,6217	2642,3855	2008,2847
2327,189	1767,2766	2151,5964	2163,7006
1892,1627	2032,4799	2169,0841	1649,7196
1934,4471	1882,8489	2373,473	1888,0788
2055,4831	2133,5518	2115,4244	1870,5476
1568,8653	1902,9792	2042,2917	1871,5122
1894,1189	2183,2149	2496,0429	1945,0978
1927,8756	2189,56	2206,8494	1929,1487
2061,8062	1913,6022	2398,4051	2099,2636
1644,1329	1577,2878	2568,2562	2037,2347
1698,3482	2184,264	2409,4403	2003,9903
2130,4299	2111,7195	2521,6462	1989,3495
2450,1299	2158,8521	2002,344	2100,7724
1866,313	2094,0662	2374,7909	1900,2866
2289,9289	2233,5155	2257,5442	1873,25
2196,5957	2092,9835	2192,4946	1956,1101
2274,9968	1998,0978	2455,5707	2167,6848
1982,6786	1947,7813	2536,7904	2153,6319
1847,4754	1585,5852	2520,5962	2661,3262
1962,9253	584,0422	2150,3789	2347,381
2588,6075	982,4332	2263,7092	2169,7911
2304,2266	1866,055	2335,2994	2150,6287
2599,8032	1523,5082	2309,4835	2324,1391
2679,6846	1651,2832	2128,0785	2111,3887
2583,6544	1777,2259	2394,8438	2207,5941
2727,412	1820,3011	2228,7829	2361,703
2133,7901	2013,7206	2412,6997	1932,8215
2045,7632	1619,2025	2346,6613	2282,8844
2325,6001	1880,2711	2297,2035	1903,649
1854,4876	1572,9934	2518,9513	2513,9534
1957,8348	1559,8342	2347,8007	2594,2385
2299,3082	1758,7968	2214,1242	2530,063
2110,1563	1606,1461	2518,2716	2739,7083
2048,2014	1852,6614	2122,2893	2240,2788
1696,3476	1773,3514	2067,197	2379,339
2008,749	1921,6778	1995,2598	2262,6818
2010,6947	1433,348	2439,4784	2363,51
1974,3865	1788,8416	2191,3159	2028,9879
2050,1868	1826,4365	2205,7431	2433,8632
1718,8619	1765,032	2372,1574	2610,1523
1822,3603	1982,879	2486,4784	2301,6859
1807,1286	1863,6735	2364,4911	2378,2511
1866,996	1886,6191	2029,2936	1726,424
2425,9147	1778,1374	2374,6087	1730,5754
2009,5991	1633,1879	2220,3902	1996,2474
2132,3415	1846,9003	2306,1661	2084,8411
2136,2104	1722,7787	2181,8133	2024,4037
1890,9714	1575,5649	1926,5208	1772,7649
2287,6583	1915,6736	2137,0577	1845,3018
2090,4484	1670,7392	2142,0242	2056,6247
2469,748	1748,9178	2065,146	2245,8977
2108,8749	1790,8009	2225,5762	2335,5806
2437,9898	1756,5925	2315,0017	2132,5805
2594,8349	1675,9129	2209,0911	2417,2182
2539,8838	1755,3915	2417,9137	2652,7151
2366,9563	2102,1643	1678,9375	2149,7973
2269,6622	1534,8394	2032,5095	2156,8144
2141,4398	1970,8529	2006,7147	2445,3762
1921,9163	1772,1527	1986,4727	2233,9083
1849,3468	2057,2164	1981,557	2288,9033
1921,3241	2335,7097	2206,257	2099,6879
2210,6407	2360,9126	2172,2638	1979,8735
1726,3178	2594,6108	2275,0949	2086,3292
1775,4024	2337,2807	2414,782	2347,8794
1980,5675	1957,0442	2535,8078	2256,5496
2198,4704	2344,7375	2668,5578	2219,8883
1907,6569	2095,0175	2411,4004	2320,7822
1829,9587	665,543	2590,0577	2255,6132
2022,962	2858,0973	2379,1069	2118,7058
2082,1352	2493,4866	2223,8531	2170,1496
2095,187	1848,065	2201,5935	2328,5605
1873,245	2152,9483	2207,5292	2214,4304
1934,8943	2322,7355	2384,4314	2355,8076
1752,9269	2175,3985	2652,6195	2127,0584
1714,3861	1715,5559	2514,4691	2127,486
1777,9958	1850,0506	2438,8726	2022,9923
2897,1916	2451,5208	2358,829	1882,0772
2176,8846	2488,4054	1858,274	2338,1188
2529,5103	2112,5635	2286,0483	1964,3836
2446,901	1891,2371	2047,4617	2450,482
1969,4861	526,4407	2287,1831	2284,0959
2349,4208	2096,5845	2171,3923	2473,9083
2350,2973	2186,7269	2159,4373	2464,2412
2236,9045	1823,0323	2402,8542	2043,7096
2256,7636	2005,7691	2227,8239	1920,2064
2022,8926	2398,2278	2170,0243	2059,3038
2496,0318	2247,4042	1936,6824	1966,3934
2464,1202	2396,6226	2119,7088	1996,4663
2414,2202	2233,0054	2216,3776	2297,0308
2312,8621	2269,5291	2359,3187	2233,2224
2333,4624	2358,9256	2111,1084	1938,9063
2263,5396	1937,2263	2416,4617	2192,0591
1545,0457	1708,2336	1893,1201	2237,527
1951,1183	1400,0077	2251,6688	1980,9969
1504,7512	1849,3877	2216,724	1659,0407
1870,9359	2083,0902	2227,852	1984,2226
1900,6467	2933,9294	2242,1672	1834,931
1844,0468	2625,3136	2330,222	2000,8648
1768,7704	2475,5246	2407,4719	2330,3733
1840,2139	2003,4687	2536,2329	1947,745
1744,1604	2341,462	2320,6411	2199,2682
2139,3569	2253,1327	1997,6639	2311,3234
1942,5557	2315,9256	1963,1968	2382,8049
1879,4117	2310,4145	2263,748	1910,6011
1785,0458	2078,0835	1942,1513	2271,0813
1678,6861	2256,5236	2011,0153	2244,1088
1948,0678	1988,8722	1974,0503	2089,129
1729,3623	1905,3516	2173,4536	2092,8679
1814,3616	1939,6451	2229,1264	2291,7517
1453,9254	2042,652	2290,6836	2529,669
1686,7198	1896,7849	2071,3587	2101,6352
1908,0507	2106,7717	2233,4594	2061,6232
2142,2771	2171,1746	2145,7488	2439,4752
2056,1239	2217,7299	2260,5001	2035,4811
2208,4682	2193,8982	2007,0888	1847,0535
2165,6065	2146,066	2264,0631	2278,6957
1810,7514	2380,6779	2226,2012	2194,0917
1744,7706	2042,9143	2272,5888	2098,1564
2225,5776	2123,89	2643,268	2132,4299
2227,2944	2496,3879	2591,4825	2250,9042
1855,2073	1947,1882	2403,1964	1886,5977
2052,2124	1893,338	2188,1429	2229,3518
2256,3135	2296,4963	2072,2363	2258,1581
2193,743	2226,1401	1891,7834	2104,1479
1843,6363	2358,2745	1933,6212	1749,0541
2281,5532	2170,6909	2184,8408	1863,1086
1915,1716	2230,3167	1916,475	2059,9222
2152,8687	2196,5182	1904,6752	1573,2631
2012,7331	3040,5789	1936,3714	1911,16
1815,7253	3397,6971	2099,9859	2113,656
2039,8777	563,6858	1696,2524	2093,6782
2166,5224	2289,4338	2030,6675	2077,939
2198,3928	1652,8541	2395,1538	1693,8903
2195,485	2063,3742	2265,4535	2106,5065
2081,1251	1638,4383	2359,9195	2090,0424
2305,2195	1599,2389	2044,1879	2083,6541
2099,7678	2019,0027	2130,656	1834,1407
2618,2078	1785,0247	2165,6463	1674,5798
2433,7403	2233,5349	2328,9097	1798,2791
2674,3534	2124,9538	2266,1856	1865,5068
2109,61	2166,4063	2332,3464	1492,1612
2484,3612	2257,6374	2134,0548	2033,7391
2186,4608	2189,868	2374,9493	1862,6757
1666,5433	1470,6598	2311,566	1894,9604
2133,8624	1466,5848	2327,0159	2377,3104
2172,2277	2348,7847	2158,2313	2323,8249
1871,0666	2519,437	1961,667	2283,6522
2256,8105	2867,1527	2457,178	2417,7928
1657,2134	2867,0538	2237,4585	2357,7456
2358,9479	2590,0166	2035,6757	1551,7829
1790,5556	2649,7958	1972,2764	2111,244
1960,8024	2609,6183	2040,0712	2014,2723
2168,205	2257,9724	2038,1688	2342,6831
1835,2988	2619,5561	2868,8629	2477,4857
2037,8733	2066,4329	2516,8254	2179,4626
1806,1232	620,1941	2307,3416	1676,7802
2229,1637	2359,9585	2320,3909	1620,2527
2002,7568	2491,0785	2373,6117	2515,3388
1827,5005	1991,4939	2308,7648	2163,0865
1837,3028	1479,0255	2447,2922	1661,3287
2304,656	1615,4762	2280,1539	1983,0822
2205,2332	525,3173	2214,5362	1895,2581
2132,451	2433,9729	2273,4075	1725,3134
1905,1204	2111,5428	2397,1007	2179,15
1879,2109	2298,0778	2196,2602	2045,5223
1963,6586	2139,7775	2271,6266	1975,1106
1982,8499	2253,5681	2017,5065	2083,9721
1639,2599	2036,4719	2077,8411	2404,3538
1707,4559	1829,9235	2160,2729	2034,3475
2053,1972	1809,2217	2071,1696	2680,3102
1795,3306	1970,0851	2491,4516	2074,8625
1804,4676	2186,4543	2120,6454	2052,0696
2210,8195	2269,4577	2294,0371	2214,2081
2056,0462	2126,4029	2115,2469	2274,6364
2109,6109	1965,5597	2231,1948	2310,9835
2242,2035	1828,956	2198,3583	1917,6023
2169,4815	1654,0039	2357,3837	1934,3966
2224,8311	2022,6352	2144,2043	2158,3276
2118,0515	2024,3658	2187,4584	2023,4427
2018,5427	2116,7062	2378,1317	2054,5033
1935,9428	2059,9212	2307,4805	1986,9697
1765,9617	2022,7338	2041,5906	2099,7928
1752,9201	1508,3686	2418,4737	2382,4378
2113,627	2198,7964	2092,4516	2109,4544
1909,9665	2157,338	2315,2149	2253,5306
1956,4669	2067,6399	2658,3782	2472,3346
1656,564	1753,9226	2181,6786	2047,7421
2165,5017	1948,2955	2579,586	1628,5529
2015,6766	1906,2167	2690,0806	2122,6165
2234,3153	1292,5107	2207,0148	2078,8411
1951,6735	1947,9504	2159,9733	1978,9881
2096,136	1827,028	1771,6278	2318,8584
2047,5006	1425,5273	1913,4187	1994,9594
1839,6156	1784,6222	2031,1322	2237,0497
1890,6275	1878,413	2891,8538	2522,5313
2066,2707	1586,2671	2233,1464	2358,7544
1919,6099	1475,8932	2163,4307	1858,6435
2011,5721	1531,3188	2103,1402	2141,4262
1646,8663	1804,9595	2139,1295	2211,1158
1917,4764	2018,7095	2233,8907	2393,9736
1656,7044	1751,5021	1648,3195	2250,6627
2351,3936	1720,5417	1754,7862	2591,4184
1911,3772	2104,8951	2346,3922	2490,267
1813,3381	1378,071	2305,2363	2738,1766
2391,3971	1774,0452	2393,0123	1959,8442
1947,5968	1735,2282	2273,3079	2067,3388
2061,7023	2008,6246	2502,6261	2176,0658
2154,146	2202,9609	2189,5452	2570,7402
2196,5759	2013,4682	2305,9501	2561,4108
2104,054	1833,1225	2549,4747	2375,3387
2270,555	1764,6943	2830,1529	2344,2616
2283,3065	1619,9546	2944,2106	2198,5218
2161,5797	1480,1491	2142,0964	2379,1038
2313,4155	2179,4857	2423,4393	2324,2651
2367,7982	1586,0481	2127,172	2359,6072
2257,5473	1653,7364	2202,4423	2249,1472
2262,8451	549,6226	1982,4499	2373,6301
2864,0761	1722,5022	2326,4579	2402,1457
1978,2067	1749,1365	1979,1963	2385,4111
1771,9021	2085,73	2085,7105	2694,269
1890,997	2368,6824	2082,2645	2322,4438
2269,159	2613,0915	2656,4646	1880,0957
2264,4778	2409,686	2547,3974	2212,2377
2362,1488	2450,341	2635,9661	2418,6239
2138,7658	2260,5332	2606,7731	2274,9274
2191,4401	2241,0868	2348,6628	2308,2701
1677,644	2473,346	2566,3987	2155,9942
2197,2637	2109,4833	1900,1931	2231,625
1898,0989	2192,0793	2321,0263	1996,5351
2413,4692	2350,0136	2249,1319	2357,3921
2260,8344	2160,257	2055,7119	2285,7246
2069,4202	2145,4221	2063,7255	2603,8679
2145,9527	2215,0624	2224,3535	2154,8329
1933,1202	2347,7954	2010,6785	2176,6725
2140,848	2648,6445	2054,6445	1862,3201
2256,7395	2111,1631	1930,8415	2466,0379
2243,7219	2090,8478	2508,8994	1956,2075
2122,0617	2424,6663	2779,2139	2180,6982
2204,9227	2487,5997	1738,1794	2187,4783
2071,4927	2466,0528	1959,7007	2158,0868
2578,7079	2200,4987	2247,5633	1949,8109
2149,05	2254,7829	1960,3685	2306,0393
2136,4582	2238,5295	1999,101	2212,9173
2239,0463	2247,2758	2185,3168	2473,1244
1914,1579	2362,0417	2092,7094	1786,4369
1869,9328	2374,9422	2055,6441	2148,3407
1972,9113	2408,3581	2165,9011	2002,3612
2150,5533	2656,3993	2355,6014	573,4235
2209,0615	2433,7942	2404,5481	2363,5147
1805,367	1736,4551	2407,189	2417,1055
2109,9787	1683,6733	2179,2783	2234,3576
2346,9698	2061,649	2615,5745	1999,6898
2295,0364	2419,0443	1951,1501	2095,4202
2064,2532	1839,0483	1869,2267	2664,8001
2199,7086	1985,2798	2358,8815	2137,6521
2456,8869	2012,4718	2084,3947	1723,2342
2105,1797	1582,6742	2058,13	2262,3266
2313,7948	2147,7937	2141,4995	2000,951
2237,0686	1763,3776	2258,0903	2227,278
2275,4381	2137,537	2058,246	1864,1267
2258,2583	1707,2367	2118,5961	2067,1309
2537,7268	2421,1839	2147,6305	2294,6964
2254,676	2810,2726	2145,5291	1918,1253
2543,4716	2486,0861	2053,1981	2131,7255
2396,1011	2618,1377	2072,4236	1903,3296
2649,907	2478,4808	2026,5141	2103,5267
1966,7615	1797,3362	2192,2899	1986,6719
2421,6544	2041,0264	2122,6335	1874,785
2486,2523	1966,5255	2407,9222	1434,7124
2473,9821	1507,3191	2065,0295	1451,5582
2566,6488	1860,6007	2004,319	1808,0818
2528,5577	1914,5914	2020,8304	1832,899
2133,4658	1918,1327	2019,3489	1550,124
2540,3103	1368,2311	2190,7017	1717,038
2570,8484	2086,7613	2066,7525	1945,1296
2418,0836	2085,0736	2059,3202	2074,8046
2841,924	1718,1055	2126,7361	1634,5553
2017,772	1962,2814	2082,1057	1379,4787
2382,6695	1672,7214	2134,5814	2113,8991
2294,48	1981,6645	2563,8435	1725,2193
2287,1819	2166,5623	1960,1351	2210,9365
2300,7051	2280,0035	2039,7691	1652,1061
2266,9511	1919,2146	2136,7921	1319,2223
2391,4024	2364,2672	2274,2064	1905,7663
1764,9014	2315,9487	2302,4206	1962,3932
1968,4561	1692,7658	2237,7888	1973,4563
2351,8647	2397,3681	2109,2946	1663,0199
2292,7196	2159,3413	2288,717	1738,1099
2149,7964	1919,3334	2213,7723	1747,0329
1720,4008	2307,4578	1983,3525	1718,364
1783,6453	2173,4359	2280,1429	1937,4555
2097,0632	2216,613	2081,5954	1852,9548
1931,8691	2290,6423	2092,8941	1519,1031
2414,8764	2469,7279	2159,5617	1417,2284
2310,5328	2047,9958	2128,2814	1582,0443
2171,5936	2478,3875	2105,937	1670,2427
2210,8925	2204,3701	2054,3014	1803,9237
2109,3922	2111,8052	2546,3564	1983,4694
2542,3556	2427,4077	2130,8591	2709,5065
1507,4095	2266,0628	2380,6681	1971,5079
1530,8183	2451,5827	2573,6661	2281,3784
1554,9393	2314,2363	2098,5588	2120,5341
1582,994	2572,8995	1934,744	2196,6701
1837,3402	2459,6808	2321,8604	2350,7814
1478,6971	2205,6987	2283,0666	2106,2978
1490,9936	2569,9357	2605,8843	1741,9052
1476,2736	2556,0654	2167,1898	2037,1498
2052,9332	2037,2398	2574,7935	2124,4767
1705,5143	1877,1492	2270,8952	490,1319
1868,0085	2285,8	2132,7	2066,7271
1397,2503	2109,037	2243,7666	2342,8064
1555,8249	2242,1078	2256,6029	1532,0402
1648,0838	1753,9099	2223,518	2330,4649
1697,6666	1930,5191	2207,6327	2369,0949
1975,2249	1962,8601	2252,733	2369,8548
1585,5822	1663,0824	2113,5628	2436,2418
1567,0477	2089,2235	2553,2015	1830,4911
1831,3306	2268,9417	2058,8513	2267,4126
1891,0287	1692,9415	2051,2906	2214,0696
1481,1474	1908,34	2517,0712	1845,8583
1918,7075	1969,9958	2377,7186	1824,5582
2488,7583	2181,5078	2599,5152	2081,2182
2456,1809	2279,2205	2398,3441	2023,4283
1800,3108	1921,5592	2438,3768	2471,2531
2077,9309	2279,8193	2308,4548	2037,7292
2119,7364	2143,699	1937,159	2464,0267
1950,6854	2330,6314	1780,338	2320,4509
2151,4693	2196,0272	2385,3925	2119,7434
1673,5195	1655,9593	1999,1618	2127,293
2032,0847	2081,22	1816,3079	1906,1039
1581,9061	2327,7763	2338,6217	1634,7896
1752,046	1734,1252	1798,7344	1899,7503
1814,4158	2113,0531	1986,6074	1934,5191
1882,0012	1629,7744	2068,608	1744,6774
1620,138	1996,2496	2159,6754	1926,2366
1689,2612	2066,8094	1788,038	2032,1021
1741,7482	1909,0769	2252,6985	1953,845
1947,7117	1700,9806	2078,2714	2413,5419
2068,2263	2383,0527	2006,9351	1918,4466
1713,5985	2158,4176	1976,2763	2082,3349
1774,5059	2383,089	2908,2543	2110,3868
1851,0823	2438,0091	2332,7053	2394,3503
1956,0593	2181,7141	2515,7744	2059,0338
1942,6716	2164,5264	2142,4188	602,2493
2098,3345	2320,1158	2122,4675	1640,1823
1893,2971	2121,7074	2672,9806	1968,0478
905,7983	2495,2042	2255,2208	2174,9075
2180,6222	2150,7747	1922,9265	2003,8887
1506,9377	1807,313	2036,5498	1808,2643
1409,9482	2651,728	1849,2977	1855,6086
1240,2166	2393,9035	2111,9036	2011,6392
1411,6744	2152,2453	1989,6351	2042,2657
1299,4224	1991,6895	2000,1475	2252,2591
1426,8505	1946,8265	2001,8742	2092,8351
1259,1236	566,5765	2565,2761	1973,9035
1262,0193	2336,2993	2264,7121	2106,0791
1234,9868	2154,3976	2279,644	2054,4914
1343,1605	1701,3355	2220,8788	2095,12
1328,0931	1591,5267	2176,8643	2308,2374
1332,9435	2098,7499	2096,238	1939,9912
1177,2239	1642,2483	2369,8924	2483,1041
1297,7748	1679,7114	2377,8586	2430,6217
1322,2769	1776,1716	2628,9079	2137,8403
1343,3258	1342,9771	2027,1335	2087,1382
1496,9361	1527,8829	2139,0792	2181,2316
1617,8677	1247,4269	2278,4234	2474,5136
1294,2807	596,8602	1956,4007	2023,0749
1268,683	576,0708	2019,0601	2443,8309
1911,4612	1769,3006	2194,6417	2273,9815
1911,0259	1491,4243	1886,8225	2074,0155
1671,1175	1872,8262	2103,3801	1922,2871
1767,5059	1591,907	2187,5355	2373,1693
1742,0658	1544,3375	1873,6768	2420,1419
1947,4078	1487,1513	1955,9054	2240,966
1962,6023	1683,9364	2239,2303	2322,7314
2113,5853	1835,9982	1961,858	2276,0584
2075,4534	1365,1682	1804,2302	2828,5822
1589,2617	1703,0135	2306,9303	2288,0536
1443,5118	1671,9912	2153,2046	2230,4324
1536,8547	1611,536	2271,4233	2329,3348
1415,1159	1829,7958	2101,8788	2157,2869
1393,3215	1606,5451	2429,3481	2054,5053
1512,1351	1871,5744	2287,9938	1893,7066
1720,8646	1695,1001	2350,4735	1762,762
1610,3554	1861,9907	1899,8729	2127,233
1530,2573	1158,5454	2011,4779	2215,1507
1327,6667	1423,0145	2057,694	2027,9669
1543,6719	1751,984	2169,0014	2176,5746
1496,532	1587,589	1391,5662	694,5739
1560,948	1584,4675	1449,3462	1965,423
1484,6702	1385,1522	1955,61	2266,7737
1432,4383	1965,5568	1648,8075	1749,581
1503,7203	1345,6072	1826,8304	1805,0002
1552,6887	2483,0889	1527,2468	2178,3688
1485,51	2184,574	2000,5304	1832,0792
1946,9111	2477,4848	1809,8951	1776,2874
1686,2925	2686,7643	2098,955	1749,7441
1769,5593	2202,806	1811,5058	1841,0138
1743,8114	2175,9306	1941,0635	1691,3421
1795,6098	2529,6054	1806,4065	2409,8259
1701,7331	2032,4904	1846,5751	1975,3452
1756,7681	1993,368	1733,7435	2286,1562
2094,1193	2112,5595	1941,4815	2048,965
1835,2068	1997,3112	2013,4576	2407,4673
1520,9937	1800,7054	1940,2232	2023,0069
1894,7968	2177,1731	2161,305	2223,347
1989,9912	2030,8215	1607,9441	2059,2858
1940,3426	2002,9098	1764,6515	1874,1831
1373,4473	1931,4702	1645,0073	2170,5383
1315,826	2107,6054	2053,6292	1905,4233
1268,9651	2155,1833	1504,4867	1956,2115
1321,7549	2338,2242	1939,4005	2258,173
1229,2916	2229,8425	2087,5661	2064,9419
1173,8486	2137,6964	2450,8973	2370,0902
1419,3946	1972,334	2462,6712	2620,425
1282,9692	1965,0059	2334,1309	1991,1381
1480,2856	1609,6938	2435,9301	2106,7571
1297,4709	1977,4123	2547,1214	1886,9903
1336,9699	1828,8264	2362,3188	2132,7601
1388,5878	1934,9685	2589,6318	1993,5153
1155,7291	1739,8529	1810,5394	2070,5335
1256,8465	1881,9824	1770,4552	1959,4079
1193,6366	1740,9587	1793,4831	2161,5564
1379,364	1585,5981	1588,4976	2610,7598
1375,6308	1999,9177	2035,6784	1681,4352
1161,9851	2054,7692	2358,7089	2045,3565
1472,5349	1767,3909	2104,5243	1737,0265
1507,2183	1758,347	1925,988	2133,4316
1286,9315	1851,7394	1305,7246	1688,0157
938,3809	1744,3037	1913,2947	2157,6345
1330,5329	1896,53	2011,6568	2124,8074
1374,4514	1794,5675	2031,9879	2793,7224
1382,3082	1655,2005	2105,9377	2049,9127
2475,6298	2034,131	1630,4157	2079,0885
2145,3121	1941,8941	1870,607	1899,0467
2259,2079	2024,9099	2043,5689	2087,4701
2117,192	2049,8938	2124,9455	2114,6871
2402,8398	2179,1865	1876,5134	1915,1162
2547,7253	1520,4967	1835,6367	1979,5692
2393,1576	1458,4759	1852,1045	1986,7796
2382,2465	1324,8422	2240,1825	2151,2654
1281,3264	1494,6816	2049,2469	1888,8711
1458,0621	1286,4497	2409,2929	1764,778
1349,6863	1394,8894	1731,1453	1872,7622
1432,1343	1270,9605	1555,9174	1815,0416
1339,1865	1307,4909	1991,3863	2010,3522
1372,0054	1525,8329	2447,4012	2278,6298
1380,1115	1337,8358	2091,714	2096,3617
1395,4745	1417,5329	2018,8271	2359,3107
1463,7121	1436,4074	1950,3258	1672,5095
1393,8959	1411,3834	2222,0184	2083,3871
1176,6461	1345,5841	2346,7274	1730,4578
1392,3002	1534,4324	2007,6697	1617,0084
1406,4725	1545,4421	1806,1101	1912,8279
1392,6118	1394,1354	2049,303	1815,4239
1285,9233	1590,6098	1928,479	2309,2357
1202,0321	1326,4694	2042,568	1089,5921
1218,9625	1326,1767	2135,556	2204,7826
1370,6008	1690,1892	2129,561	1978,1081
1454,856	1825,5597	1929,612	2021,6942
1568,5949	1692,912	2248,512	1721,9189
1301,573	1715,4957	2127,757	2290,9561
1609,5602	1674,1969	2174,704	1744,152
1463,9053	1703,5703	2301,761	2301,3697
1539,4403	1688,4526	2174,3	1972,9911
1476,3982	1683,6897	1898,201	2141,2843
1568,2826	1775,9675	2123,659	2096,8864
1502,6566	1786,6376	2132,193	2293,9782
1509,1412	1672,5051	2002,691	1920,2477
1730,4701	1883,6873	2237,314	2130,1156
1684,7507	1825,5156	2197,643	2105,2261
1507,0441	1493,9132	2123,682	2013,0258
1674,7526	1665,8809	2325,128	2216,9965
1689,5624	1615,8959	2329,253	2071,3148
2239,7493	1771,8709	2087,965	2282,6466
2440,4491	1637,7703	2019,094	1564,8426
2381,5465	1524,9465	2127,494	1767,5709
2734,0468	2057,1353	2293,467	1840,126
1603,0722	2174,8283	2674,776	1882,8675
1544,3724	1763,1096	2547,967	1395,531
1564,0763	1843,1726	2191,531	2328,965
1380,0004	1766,4299	2064,358	1702,1893
1288,4053	1466,1208	2922,429	1977,5232
1498,9434	1651,2897	3200,273	2066,3939
1613,9552	1513,2458	1830,089	1734,3923
1687,7733	1470,6481	1751,214	2001,158
1560,2527	1622,6769	1897,77	2025,4563
1522,2423	1662,5824	2078,332	1963,0506
1499,3274	1277,3396	1896,055	1910,2964
1620,3073	1531,0497	1683,655	2327,5043
1512,1203	1299,118	1826,669	2553,0541
1755,1397	1328,5907	2021,803	2728,2371
1594,0733	1463,261	1994,465	2882,6153
1651,6214	1528,8055	1672,422	2827,1602
1771,3148	1616,7649	1832,359	2796,7376
1418,1581	1407,283	1972,976	2565,5251
1428,4742	1694,1378	1798,588	2437,9219
1340,4224	1353,2578	1757,681	2347,0276
1549,8111	1483,9421	2156,19	2085,1348
1430,328	1672,6173	2012,159	1863,0316
1380,0344	1435,6395	1942,149	1815,5963
1671,9834	1707,3682	2125,478	1784,5041
1464,255	1472,6092	2088,843	1913,7961
1625,43	1510,8069	2194,248	2027,2291
1402,4766	1411,936	2304,106	1840,7561
1655,5953	1629,4397	2864,765	2068,6984
1730,8435	1566,14	2712,731	1777,1991
1323,7736	1553,7415	2254,073	2040,8596
1528,3281	566,7661	2744,801	1909,8821
1510,4102	1923,3964	2474,355	1690,4128
1447,8907	1789,0844	2306,95	1963,2995
1368,87	1944,999	2536,943	2032,6904
1434,0937	1908,6744	2689,314	1838,5029
1448,8109	1761,3891	2741,672	2191,4254
1375,0649	2012,3822	2618,846	2340,1611
1414,6343	1636,5971	2916,159	2164,7078
1536,3062	1807,7702	2548,021	1999,6761
1517,7917	1774,7156	2607,45	1885,6512
1425,9583	1898,1702	2280,577	2095,372
1609,8223	1808,3647	1939,934	1894,0042
2477,0921	1909,8008	1659,079	2191,2408
2279,4892	1768,4417	2034,709	2411,193
1764,7807	1838,2391	1977,286	2023,8474
2333,4674	1761,5486	2129,321	2465,4672
2050,2406	1921,4431	1568,812	2417,385
1971,4771	1517,0876	2247,232	1940,0454
2234,0995	1257,2124	2705,978	2276,2148
2238,5556	1250,2278	2161,537	2309,0118
2191,2196	1356,2176	2606,283	1900,8833
1584,3259	1159,2349	2122,291	2547,7684
1445,6508	1336,1964	2106,863	2071,6976
1465,8743	1301,6899	2514,435	1893,0527
1421,097	1267,9533	2871,099	1833,3313
1581,3657	1356,045	2592,068	2065,2327
1572,6235	1214,06	2083,119	2341,1879
1425,4123	1328,2271	2027,189	1877,7399
1592,2733	851,5827	1694,272	2380,1625
1398,7338	1038,6707	2011,653	2340,8965
1411,1387	1097,0035	2155,543	1923,2357
1602,5333	1610,2915	2184,024	2031,4775
1404,2768	1262,3698	1969,083	2083,1462
1586,8388	1384,6416	1954,409	1989,56
1533,8071	1399,1529	1980,593	2185,4238
1348,9466	1017,0969	1921,883	2085,7483
1708,2361	1537,8632	2290,92	1914,6918
1430,8851	1296,086	2459,844	2161,3618
1450,5522	1068,0193	2419,704	2158,8189
1545,6766	1267,2833	2379,97	1942,5761
1293,0068	1279,8492	1821,733	2196,5122
1445,5416	1291,195	1803,582	1918,0058
1595,5354	1447,4926	1909,438	1970,3891
1769,08	1248,536	1917,415	1882,8751
1689,5073	1405,526	2021,263	1944,9185
2018,5767	923,7412	1840,001	1790,7684
2048,2226	1335,1668	1892,599	1782,4493
2069,4306	1301,0922	1886,216	2294,2332
2163,2194	1212,6136	1929,682	2421,8846
2332,0989	1271,083	1818,108	1910,3397
2425,5385	1346,6841	2071,276	2039,7361
1763,8572	1274,2372	1864,923	1922,3583
1948,8567	1346,4508	2089,488	1952,5096
1837,8009	1563,9489	1826,261	1930,0788
1910,7506	1295,6507	1959,135	1959,8561
1805,5163	1478,4226	1833,711	1929,6102
1743,3203	550,8528	1902,901	2031,3364
1863,2023	1207,1075	1944,741	1564,0043
1896,8788	543,2028	2186,226	2110,1877
1663,4525	1217,2581	2141,619	2795,6551
1780,3153	1341,9935	2310,62	2441,011
1918,9355	1008,1212	2108,359	2996,5522
1769,834	1247,8757	2462,153	2542,1413
1977,2938	1774,9253	2686,41	2563,9529
1599,7544	2149,0421	2644,343	2527,1145
1620,3721	2673,3409	2623,533	2473,1002
1845,9363	2408,0876	2562,849	2388,3213
1908,415	2677,1423	2832,214	2321,9822
1678,6159	1149,8124	1945,66	2611,743
1872,6711	1001,255	2480,256	1968,4879
1798,4077	862,747	2548,997	2467,854
1720,6577	1127,1316	2458,035	2354,7629
1682,6948	1354,731	2373,254	2392,7904
1747,5308	1214,6839	2257,575	2347,8251
1827,2911	986,5851	1860,64	2056,222
1817,0781	1223,4575	1961,498	2106,598
1984,4917	1472,2084	1980,822	2037,0159
1764,4292	1303,6936	1955,859	2204,7057
1768,1809	1225,8797	1985,257	1988,4531
2446,0494	1189,3755	2768,586	1972,716
2626,677	1086,8585	2465,335	2313,3127
2388,7248	1264,3982	2127,945	2135,4698
2673,0887	1230,7418	2286,477	2361,2619
2116,7199	1161,9725	2304,903	2034,4003
2405,3048	1340,6025	2407,761	2017,8709
1693,2264	1403,4067	2484,802	2494,3487
1625,4769	1458,609	2026,662	1844,85
1991,4187	822,5995	1888,058	1854,6607
1594,0242	1386,2517	2023,507	1878,2217
1695,5934	1355,5937	1840,109	2138,0513
1862,6903	1318,068	2120,183	2079,8929
1683,995	1278,6373	2017,821	2346,7112
1721,0956	1168,7695	2207,997	2261,4716
1900,4575	1267,2168	1712,188	2094,8085
1620,7593	1258,3731	2602,745	2138,3347
1776,5769	1562,9848	2122,063	2531,3234
1675,5734	1201,7836	2206,95	2267,333
1778,1742	858,0082	2213,364	2511,6483
1520,3547	1090,5619	2251,224	2484,038
1749,6496	1083,8798	2368,098	2587,7874
1894,8653	1071,7704	2279,065	2270,5539
2231,7136	526,811	2420,355	2177,1108
2272,0978	1485,1478	2381,959	2106,4076
1725,8528	903,8184	2389,797	2622,7294
1927,3199	1393,5452	2411,512	2460,9762
2079,04	1244,4389	2265,582	1230,1674
1795,0814	1337,8836	2380,706	2184,0318
1827,6994	894,7647	2344,068	1172,8332
2243,6727	1729,3784	2232,886	1460,4713
2559,2031	1553,5958	2025,169	2227,607
2122,617	1505,7828	2318,406	1462,9441
2275,3744	1474,713	2131,492	1743,3047
1915,5925	1478,8264	2293,465	2363,7718
2140,5371	1423,0005	2006,884	1320,3633
2202,9487	1538,9244	2122,476	1252,0416
2185,8975	1601,5593	2517,557	626,6369
1936,9927	1513,8083	2890,81	1467,8345
2303,7674	1714,0719	2416,327	2086,7189
2077,3698	1650,1725	2059,577	1802,2963
2337,6383	1748,434	2692,315	1818,4413
1958,4053	1555,1448	2262,636	2102,1427
2144,4785	1841,6421	1788,15	2054,0195
2270,9867	1817,1052	2047,109	1879,6986
2134,295	1492,7713	2148,006	1944,0468
2018,5924	569,1282	2393,613	2104,1833
1649,1437	1963,2073	2691,046	1604,8422
1517,8584	1904,875	2176,163	2126,0084
2037,8953	1422,6389	2143,889	1814,2648
1494,8914	1570,1796	2412,618	1991,6541
1762,6715	540,7609	2383,593	2134,8677
1497,6689	552,5675	2515,34	1858,0808
1828,3481	1958,7233	2316,696	1803,5531
1668,3836	2554,9417	2228,604	1594,4205
1972,4779	2570,954	2319,11	1697,1653
1818,0825	2355,4831	2597,486	1612,8755
2115,6734	2482,142	2215,684	2233,9223
2061,1053	2652,7033	1837,652	1879,8662
2208,1331	2732,9364	2033,729	2115,9171
2057,6469	2512,0781	1858,655	2199,2868
2282,8917	2586,6812	2305,608	1986,4878
2003,792	2638,788	2096,985	2024,8437
2097,1005	2485,5459	2281,485	1999,0845
2365,5765	1455,7279	2851,922	2155,0081
2131,9056	1463,6481	2422,407	1872,3933
2075,7666	1620,3907	2115,836	2391,5616
2259,9312	1517,9233	2365,452	2030,8059
2177,9162	1546,6324	2164,606	2130,9714
2154,8298	1569,2943	2543,413	1972,509
2246,8886	1604,8814	2697,251	2033,0021
2021,8425	1522,4055	2472,983	1737,6492
2214,9045	1586,1334	2060,802	1850,6104
2522,499	1587,4479	2278,082	2559,0985
1739,8535	1081,4605	2193,117	2183,7896
1755,1498	1307,2479	2502,589	2039,953
1642,3415	1282,1081	1995,585	2304,8236
1915,4672	1556,0191	2175,353	2443,5613
1802,0731	1477,7852	2203,906	2068,7444
1905,8161	1591,1379	2063,882	2240,6088
1766,9293	1582,1633	2428,141	2076,5156
1999,1369	1731,7694	2189,209	1895,2799
1685,9372	1580,7883	2300,987	2273,5097
1778,8294	1576,2416	2512,993	2072,5179
1647,9631	1620,5676	2155,311	2325,9365
1900,1009	1487,8775	2518,632	2024,238
1844,5921	1240,8373	2332,391	1943,263
2036,6725	1385,1165	2124,093	1997,5491
1648,0255	1553,9666	2432,872	2069,5403
1824,8366	1601,1624	2013,594	1811,3357
1738,5773	1455,8719	2534,918	2123,7587
1524,6207	1480,4124	2302,814	2280,2569
1879,3232	1677,3149	2275,247	1999,8647
1651,2905	1429,5616	2537,051	1948,2834
1990,4436	1487,6469	2416,709	1738,4965
1755,1885	1494,5617	2607,565	1986,481
1749,0303	1534,0647	2548,303	1978,3218
2106,0934	1601,3127	2657,195	2114,4282
1968,611	1359,5423	2116,723	1703,5316
2230,4815	1377,5719	3075,793	2301,0211
1745,961	1467,6029	2168,582	2439,391
1672,1881	1397,1812	2831,494	2213,4065
2475,271	1484,6717	2784,125	2087,3837
2462,7584	1331,5366	1916,078	1834,0709
2292,8559	1417,5963	2164,092	2358,7894
2240,9364	1448,9998	2309,925	1843,046
1718,7327	1388,6697	2423,675	1990,3922
2362,9785	1396,393	2379,242	2170,8168
2040,1136	1516,4851	2434,905	1937,4013
1941,4425	1453,2589	2373,884	2132,4401
2281,9508	1546,086	2362,926	1929,8383
2124,5999	1262,2121	2585,867	2298,0914
2043,1797	1457,5847	2450,239	2150,9408
2097,8414	1499,3513	2375,857	2194,5008
1971,8632	1538,1388	2089,113	2023,0303
2163,6117	1502,4359	2099,832	2316,2851
2243,3212	1472,9862	2638,847	2070,3645
2312,7016	1518,4849	2195,165	1727,6932
2360,4054	1568,898	2281,012	2106,666
2415,5525	1395,5218	2487,097	2001,8073
2029,7081	1291,1398	2236,159	2109,3298
2030,5548	1472,5132	2499,728	2276,9392
2242,2268	1565,5789	2660,494	2328,152
2205,8969	1446,9101	2257,535	1864,8803
2259,3753	1915,8619	2357,946	1905,5575
1747,8435	2321,2685	2277,408	1856,6044
1613,5106	2395,7986	2379,899	2064,6951
1918,5907	2399,3858	2764,708	1985,0883
1934,6881	2311,2836	2912,967	2133,4496
1894,4443	2270,8278	2513,386	1688,0738
1854,0058	2294,6033	2361,697	2234,4071
1982,5977	1834,3072	2701,061	2094,7205
1872,8464	2118,906	2759,148	1772,0547
1609,053	2391,4147	2074,916	2062,2459
1892,1532	2346,1006	2533,576	1615,5708
1577,4402	2568,3019	1997,034	1939,0475
1471,3148	2423,1251	3309,719	1628,3745
1981,2665	596,8003	2392,737	1970,9803
1934,4918	2131,1005	2055,847	1978,022
1765,2469	1979,6106	2798,407	2233,6954
1809,6592	2190,8151	2156,215	1822,7184
1812,4767	2216,8177	2182,177	1797,8886
1385,4848	2190,5202	2826,427	567,2057
1969,5204	1948,0788	2599,882	2158,7467
2236,1375	1745,1951	2085,58	2308,2405
1990,7567	1412,3306	2576,491	1927,8213
1862,5401	1524,8493	2812,292	2328,9037
2021,2538	1571,5083	2916,724	1991,0373
1495,6906	1532,5883	2413,287	1646,8359
1945,4643	1360,3028	2719,287	2537,8915
1412,3455	1725,1182	2539,679	2112,8527
1708,1278	1789,0257	2448,667	1556,462
1927,7477	1405,4692	2465,909	2518,0584
2115,4356	1385,8988	2569,188	1646,1619
2013,544	1656,5293	2506,975	1986,7009
2099,6199	1696,64	2420,897	1994,4546
2105,0034	1648,4785	2222,379	1897,6098
2272,337	1687,2218		2427,638
2118,4075	1708,9565		1818,567
2349,5855	1521,9285		1601,8856
2081,6387	1563,4495		2044,0132
2081,5268	1709,5681		2354,8776
2335,0163	1542,167		2095,8587
2026,0681	1457,8552		1570,041
1786,7469	1497,0875		1851,5929
1908,6356	1328,4857		1856,8062
2091,9239	1606,4274		1791,9081
2167,5318	1536,3059		2205,7925
1909,1095	577,3608		1713,1192
1779,7484	1373,3009		2395,0605
1908,2254	2235,2871		1755,2295
1804,8693	2111,6802		2583,2344
1739,1213	2089,0676		2026,2015
2077,0819	2137,2161		2079,5459
2073,3326	2020,0553		2343,6639
1952,1621	1869,926		2035,793
1934,5224	2144,8905		2017,0316
2096,6767	2173,5862		1832,5509
1612,9995	2006,5265		2134,8039
1665,4167	2031,0929		2125,8303
1930,798	1971,0461		1855,1923
1800,6771	2382,1798		1902,4311
1593,8633	2378,8586		2014,8669
1659,1138	2677,4788		1999,6006
1666,0646	2560,7165		1635,5271
1433,7062	571,0662		2108,9988
1926,3989	2820,8666		2038,6762
1647,0212	2809,8334		1997,8411
1558,8052	1506,9452		2220,6017
1924,4287	1980,388		2249,558
1926,0892	1815,5779		1917,0579
1778,0515	1981,9456		2118,7213
2021,4695	1736,5424		1874,007
1960,699	2052,7226		1836,52
2205,1044	1432,638		2135,1148
2121,9351	2269,3659		2162,853
2030,2932	1513,5361		2077,9752
2047,8104	1629,3657		2206,8951
1955,4924	1750,3652		2172,7778
2264,3892	1838,9091		1993,9797
1924,3479	1842,0045		1925,361
1576,4797	1767,4612		2260,5847
1603,1876	1735,6358		1982,8756
1778,6111	1553,7186		2437,8472
1626,631	1767,6938		2204,8392
1838,2454	1574,1695		1954,444
1764,1266	1645,0627		2583,382
1781,6386	1609,7318		2002,3549
1687,5334	1757,3576		1739,0506
1727,9074	1690,7794		2119,1035
1798,6877	1751,2525		2158,3697
1487,173	1575,5781		2179,0426
1638,3981	1779,5153		2203,6402
1699,0751	1895,4251		1910,9067
1700,9523	1914,586		2281,1653
1632,8378	1532,3608		2095,2941
1746,6079	2305,1697		2328,2272
1836,4104	2329,1807		2030,3556
1715,0786	2520,6405		2402,9144
1651,1156	2356,5875		1721,3968
1744,1753	2563,3569		2121,7598
1671,9141	2473,8912		1691,1185
1564,4954	2642,4332		1712,3506
2054,0741	2330,8631		2016,7181
2226,8251	2310,4605		2200,1176
1784,5012	1599,5563		2178,9837
1920,6696	1922,3938		1806,8829
2025,8656	1876,7164		1662,8382
1778,0303	1949,0946		1873,9774
1862,1542	1467,8964		1774,6949
1765,5919	573,9746		1883,7279
1556,5538	565,1281		1914,7608
1991,8611	2163,4918		1269,0847
1670,7183	2043,5886		1686,5039
1474,8978	2563,8054		2156,7601
1623,847	2380,6667		2302,8321
1816,6125	2368,0531		2479,1249
2097,6309	2106,5305		1943,5628
2016,1185	2210,214		1934,3439
2144,3265	2525,6562		2310,7385
2385,747	1888,5594		2412,1084
2074,7442	2067,5343		2045,5869
1953,3006	1611,0847		2335,4942
1850,3814	2087,7767		2013,3364
2142,595	2109,9575		1990,6417
1956,6751	2088,8831		2111,8725
2017,8554	1451,2047		569,3897
1975,2158	1850,2388		586,2185
2208,8907	1705,6043		1986,6706
2132,8522	1234,1545		2026,4058
1909,3886	1678,7476		2286,8318
2227,4097	1844,8937		2154,2472
2239,767	2244,8114		1943,7281
2339,0436	1933,8148		2371,0348
2112,2832	2135,3906		2166,4578
2249,9899	1792,1924		2295,6884
2118,0728	2370,1521		2195,7968
1621,1746	2273,152		2166,2703
1884,5449	1988,4254		2577,1056
1875,8414	2242,9978		2101,4499
1692,6921	2208,2944		2160,5789
2118,6971	2078,5464		2279,7532
1833,277	2309,1498		2226,9234
1866,2747	2060,9568		1958,5745
2139,3195	591,2537		2144,7302
2077,2711	2054,483		2372,9705
1908,777	1791,2888		2156,952
1726,6934	1880,5484		1952,0636
1899,81	2050,6694		2209,471
1733,5982	1840,7141		2277,9897
1969,8648	2127,2156		2100,6696
1981,5492	2279,8072		2064,8328
1865,7654	2088,0019		2520,6781
1976,4733	1498,776		2322,912
2369,2998	1793,157		2106,3675
2616,67	1467,3727		2056,0286
2543,871	1614,9442		2376,6457
2422,9225	1736,3878		2465,219
2269,6346	1707,8116		2626,0278
1740,0578	1532,2894		1881,1768
1613,2689	1630,4522		2204,9457
1544,7213	1279,7746		1952,1663
1422,2906	1598,4228		2004,2778
1570,3579	1845,1318		2087,5401
1685,7762	1728,4185		2251,5034
1668,5926	1777,243		2348,3955
1784,5347	1682,9831		2295,5139
1481,8821	1891,48		2158,7481
1436,9413	1876,43		2185,454
1633,8341	1727,1051		2299,4853
1598,0981	1444,8746		1941,2762
1835,0289	1620,6711		2174,5305
1727,3361	1446,1461		1987,4746
1609,2394	2054,2348		2029,9206
1824,815	1669,2882		2489,4656
1661,257	1611,6589		2429,827
1497,9434	1586,9798		1984,6695
1726,1549	1570,9344		2490,5888
1738,5349	1628,7492		2624,2013
1532,9523	2233,4762		2577,5234
1350,592	2326,8856		2188,0423
1678,0945	2170,8576		2707,5041
1652,9933	2242,531		2577,8293
1346,6515	2170,7934		2178,3021
1434,6843	2097,8188		2585,5988
1537,9622	2534,6574		2594,3621
1539,6627	1609,9919		2732,7953
1716,0841	2015,1879		2616,1571
1605,5467	1717,5333		2548,2757
1600,7332	2197,0172		2306,1092
1345,6245	2292,5289		2260,8622
1590,2429	1871,3868		2461,4981
1713,2601	1848,9125		2022,7936
1620,5537	2204,3142		1935,5826
1643,0975	2098,575		2102,0177
1208,0624	2475,0282		2565,2614
1706,3347	1734,3892		2076,6156
2379,7203	2328,1029		2078,6746
2222,0347	1952,2113		1840,3701
2108,0231	2165,1006		1843,6627
2229,7281	1712,3063		2041,6205
1781,6579	1804,384		1742,8212
1465,3762	2331,8342		1700,8779
1684,6536	2446,6196		2205,8126
1367,4129	584,0307		2123,5657
1344,7997	1750,0873		2082,8067
1416,4465	1900,6354		2294,7056
1449,4661	1886,4443		2293,3744
1570,7809	1820,829		1985,4437
1618,5517	1777,4513		2369,6046
1627,6104	1639,7437		2403,1532
1535,1557	1848,2603		1957,4254
1568,3046	1731,5568		2151,1682
1561,9754	1806,841		1739,3109
1547,7308	1689,635		1841,6435
1430,5146	1821,1779		1858,556
1506,9987	1822,8252		2338,7096
1763,592	1743,9447		1855,589
1357,8968	1832,4665		2208,7985
1707,6296	1587,81		2057,8792
1585,472	1615,4268		2313,0068
1523,5026	529,67		1661,6166
1415,8183	1933,5655		1833,5066
1343,1163	1394,1848		2046,9373
1652,9524	1609,7376		2041,3608
1422,837	1425,1367		1791,7768
1489,0078	531,8524		1912,8267
1520,0232	2017,5258		1972,8564
1548,016	1931,3664		1828,4855
1487,789	1778,2144		1937,8057
1465,1324	2182,5603		2045,1574
1528,4594	1990,0687		1488,9044
1503,6385	1854,0046		2032,4178
1324,0888	1966,9081		1665,7059
1448,5219	2062,0466		1835,1053
1497,6039	2275,2232		2074,1005
1663,5353	2298,4917		1296,0783
1571,5595	2030,1708		2054,0516
1725,1839	1805,2544		2097,7616
1461,0345	2153,1292		1899,4723
1637,2859	2021,4889		2101,2271
1428,4909	1864,381		2077,2544
1484,6496	1977,557		2275,433
2308,5225	2017,9355		2651,3067
2263,8409	1915,1651		2515,6109
1704,5096	1887,9497		2309,7426
2202,1223	1630,7745		2183,4344
1964,4314	1656,91		2763,688
1343,4034	1890,1928		2457,7742
1396,9947	2001,3885		2652,9382
1382,4561	1893,6934		2211,8433
1523,8709	1978,0077		2113,535
1328,113	1971,4356		2455,6591
1535,2001	1960,2981		2430,1986
1511,629	1936,5041		2304,2886
1375,9044	1584,1971		1898,4121
1459,172	1644,2703		2750,2732
1444,553	2057,8186		2439,4094
1564,793	1995,5579		2550,4313
1361,6603	1925,3211		2251,0587
1589,1116	1558,3427		2024,7539
1709,9871	2036,738		2129,7589
1551,7406	1991,0375		1614,1958
1283,7942	1642,7024		1750,1476
1321,0156	1804,2141		1765,109
1480,7651	1344,5085		1712,5038
1519,9306	2258,025		1974,8593
1470,7308	1780,0237		1782,8217
1464,1851	1935,9253		2238,0885
1560,039	1616,2453		2104,5372
1374,2402	1576,8913		1844,5031
1554,2895	1913,927		1974,1066
1506,3131	1845,0129		1934,8151
2057,8376	1654,2171		1813,8019
1865,5179	529,5264		1965,3591
2142,3111	1928,2161		2099,0659
2587,5875	2039,1911		2112,1966
1922,9904	1889,9683		1865,6101
1857,8489	1693,0935		2070,4035
1799,7512	1705,0973		2165,4598
2352,9018	1461,0344		1689,8693
2324,1296	2001,6958		1847,7315
2520,0997	1971,7038		2043,4948
2565,8648	1901,4914		1695,5097
2409,6293	2106,4714		1920,0024
2369,2205	1899,1105		2218,4195
2163,344	1897,1164		2048,2738
2161,4555	2080,7493		2103,3136
2175,6644	2107,3619		2627,4026
2060,4607	2136,2755		2064,5939
2419,2865	2235,9445		2189,1725
2253,0687	2046,8877		2402,6599
2024,9319	2165,0176		2178,7736
2144,6577	2024,3844		2416,4438
1945,0423	2013,1003		2099,8185
2359,9265	1661,5926		2144,518
2261,9937	1688,2373		2397,1507
2153,6215	1562,3494		2005,3735
2107,9086	1680,5579		2062,3931
2351,7186	1670,0215		2119,1507
2019,7204	1589,0755		2305,4777
2171,8453	1763,2085		2430,4002
2135,2969	1750,8963		2178,7797
1947,3541	1543,3048		2094,6329
1996,8079	1675,2433		1709,2248
2142,3946	1673,9599		2025,4153
2188,6218	1795,5684		1887,2482
2000,4423	1804,8478		2230,5934
1783,5841	1887,977		1958,5323
1945,4171	1618,0329		2084,8295
2087,2366	1747,3536		1634,5478
1847,8234	1633,3404		1993,2635
2105,0736	1621,3656		2204,1868
2018,4358	1559,37		2139,0428
1606,1917	1843,5311		1868,9282
1755,0833	1622,0561		2341,9744
1689,2224	1795,9859		2488,5797
1751,8116	1634,7752		2274,5163
1543,8543	534,3285		1984,5718
1808,1197	1720,4473		2131,3353
1914,603	1935,2875		2293,8723
2009,6377	538,4957		1853,4306
1436,6814	2031,014		2360,3787
2168,6137	1557,2999		2271,1769
1523,1242	2096,3652		2571,7602
1931,7972	2143,9886		2228,9163
2061,9694	2022,539		2524,023
2334,9698	1951,4183		2198,22
2295,2863	1931,181		2123,5107
2021,0236	1826,6645		2412,8854
892,1072	2189,2554		1983,2332
1577,5612	1910,3993		2390,4029
1664,8745	2558,4181		2066,0576
1568,6511	2376,0593		1776,8126
1494,6787	2087,1748		2225,8912
1401,0442	1894,6386		2146,5357
1545,8867	2170,4852		2047,0613
1446,1116	2210,1963		2252,6913
1409,9629	1604,9748		2008,2121
1729,6373	1713,2379		2497,9193
1774,6118	2055,79		2309,616
1426,3907	1755,1411		2173,7882
1622,3403	1982,2279		2146,1545
1511,8508	2173,1185		1866,4431
1568,1242	1953,129		1941,28
1522,8693	1970,2466		2012,0167
1511,4784	2128,1809		2226,2759
1644,2727	1945,4235		2254,9231
1290,8435	1865,8887		1728,1199
1498,5703	2119,3319		2310,6721
1544,0038	2186,5237		2110,3778
1399,8077	1831,6661		2557,609
1806,2291	1838,0641		2529,945
1681,6244	2042,0854		2114,435
2252,106	1624,6205		2199,634
2517,3137	1656,1328		1848,323
1907,7087	578,9993		1903,095
2616,0055	595,7409		1929,827
2335,4183	3136,0541		1899,199
2610,5712	1871,2095		1987,612
1855,354	1480,1877		2021,901
2692,6866	1571,4328		2261,866
2431,8946	1646,0674		2030,099
2237,8668	968,2963		1941,931
1929,6902	1584,6575		2048,585
1860,12	1481,5664		2180,185
2097,9213	1498,8153		1890,168
1686,1866	1711,2152		2314,949
1563,1519	1480,4355		691,5991
1763,9748	1442,9068		1961,301
1845,0758	1541,2129		1893,637
1722,181	1396,6477		1846,391
1722,5094	1395,4105		2088,228
1917,2605	1775,157		1982,321
1635,7493	1766,9728		1870,124
2026,6327	1612,0102		1967,1
1260,2524	1488,2289		1908,943
1428,1954	542,9376		1884,952
2224,9846	1538,5531		2246,951
2268,4724	1674,1277		1791,458
2300,6488	1474,556		1984,974
2182,7388	1575,8795		1943,417
2240,7452	1512,3178		1871,244
2285,5893	1269,7857		2094,275
1879,8009	1661,2423		2079,38
1759,9444	1717,3118		2111,19
1935,5362	1750,9243		2279,7
1739,9317	1710,4231		2015,126
1686,1826	1466,5737		2534,008
1957,0846	1639,9966		2216,381
2093,1841	1639,9552		2396,217
1744,6839	1603,8534		2374,991
1630,9085	1861,3098		2367,667
1417,5896	1821,8783		1683,543
2024,8863	2083,0318		2438,27
1991,0308	2315,0134		2509,763
1425,7669	2097,5892		2620,314
2433,2647	2048,1343		2673,102
2033,8306	2438,3067		2715,896
2085,5218	2456,959		2473,768
1559,9806	2422,4112		1925,188
1717,9773	2526,3692		1667,999
2087,5326	2504,0703		1565,092
2246,0045	2264,7039		1699,422
1526,3605	2286,8703		1526,669
1564,611	1211,3442		1964,247
1403,2313	1275,3597		1453,327
1408,4486	1444,996		1893,737
1516,3604	1460,8143		1930,943
1656,1806	1430,7146		1912,794
1496,1374	1412,0576		1705,232
1620,2028	1383,477		1645,576
1928,1169	1422,1166		1879,523
1737,6079	1691,2612		1925,691
1530,3494	1516,4817		1918,966
1607,3409	1154,0658		1956,651
1599,3188	1267,8109		1714,81
1467,4407	1269,5673		1907,412
1731,7927	1541,564		1981,319
1875,9475	1591,9586		1817,14
1694,5058	1380,939		1931,595
1826,3559	1220,4912		1887,238
1844,4986	1345,4285		1927,707
1679,1628	1549,1462		1750,112
2150,5277	1377,6849		1904,822
1861,1822	1694,3081		1684,106
1788,6493	1309,948		1805,698
1754,7227	1317,8715		1822,142
1895,8804	1463,3636		1596,171
2104,7504	1268,3464		1479,586
2056,0198	1337,6465		1834,905
1999,5665	1420,0442		1836,153
2312,625	1410,5794		2038,465
1841,7404	1530,8893		1865,097
1981,2789	1458,3961		2084,949
2222,9038	1403,1588		2037,851
2196,3309	1392,7823		1776,724
1651,644	861,0256		1644,828
2178,0573	1352,7732		1931,157
2118,4779	1718,0698		1760,831
1662,9545	1383,5212		1838,311
1978,7365	1599,5099		2800,266
1642,7902	1525,5513		2216,311
1720,102	1566,1334		1915,59
2239,191	1385,603		2374,327
2205,6111	1082,2694		2758,933
1877,4498	1208,0458		2693,053
2087,4874	1319,4238		2464,738
2032,5716	1496,2562		2153,023
2153,5566	1293,9078		1996,018
1987,711	1318,7368		3093,65
1582,1773	1306,596		2748,506
1733,4432	1165,5577		2123,401
2229,0933	1449,9743		2284,532
2239,8337	1654,5985		2857,807
1909,2695	1319,894		2181,125
2312,5233	1555,6027		1814,537
2371,6255	1701,3171		2170,855
2193,2985	1288,9957		1974,978
2441,24	1666,0304		2005,342
2102,2879	1266,1617		1882,639
1817,3322	1456,0017		1845,511
1685,5081	1453,5361		2204,544
2196,7777	1639,8475		2009,913
2165,7636	1612,8227		2115,377
1646,162	1629,4731		2426,495
1432,643	2197,7089		1976,461
1405,4798	1577,709		1951,23
1846,388	2354,4246		2053,94
2020,578	2122,8996		2203,657
1266,3971	1948,4896		2305,233
1736,7441	1875,5714		3108,872
2357,2791	1929,6337		2868,285
2066,4425	2036,5267		2159,968
2246,8985	2260,6224		2424,985
2232,0966	2394,527		2948,323
2573,7006	2569,6229		2585,398
1938,9538	1452,4126		1937,65
1900,4858	1466,0722		1848,665
1896,3229	1443,8649		2202,351
2063,8768	1595,2302		2092,292
1822,9121	1284,935		1988,689
2491,356	1376,4561		1621,131
2269,2536	1547,2831		2358,52
2164,7849	1458,9317		2193,167
2461,8031	1356,6277		2176,322
2207,9242	1432,5517		2096,764
2153,7492	1451,9324		1787,62
1798,6381	1359,7742		1973,706
2296,6435	1402,8927		2049,351
1954,6731	1480,5545		2344,975
1853,1828	1344,6415		1896,852
2419,7155	1284,8375		1893,72
1606,4299	1232,5219		1885,653
1951,7251	1400,5367		1765,187
2177,3845	1392,4102		2257,413
2170,3655	1402,6128		2061,385
2106,1075	1282,9605		2269,793
2182,1834	1601,2158		2343,482
2190,4453	1244,099		2290,598
2120,2058	1254,7181		2225,427
1391,3645	1204,672		1717,616
1815,5666	1288,5091		1720,658
1974,004	1336,0529		1819,556
1935,1775	1546,0238		2242,472
2261,7587	2052,8164		2157,113
1861,0419	2213,8003		2124,265
1825,8915	2432,1544		2145,366
1782,0326	2282,8893		1929,332
1897,3437	2388,715		2177,102
2021,3294	2133,0854		2147,896
1889,9986	2083,183		1563,464
2261,3092	2705,8774		1876,897
2574,5673	2465,1788		2123,273
1704,2175	2516,2683		1933,237
1915,6003	2424,5421		2308,06
1889,4297	2297,141		1954,998
1702,7105	2395,5181		2020,009
1576,876	2468,4078		2154,673
1884,9813	2305,2513		2581,369
1839,4151	2257,4583		1583,547
1834,0148	2103,3528		1935,894
1732,2944	1506,9164		2186,028
1976,2744	1971,9769		1771,179
1934,7629	1773,8584		2019,624
1538,6015	1839,6768		2093,743
2096,5632	1622,7948		2058,651
2124,726	1110,8951		1848,804
2342,5653	1716,7278		1966,205
2121,2331	1750,2108		2351,876
2138,2916	1317,1677		1916,852
1990,4897	1969,9715		1930,243
1911,513	1791,9717		2129,481
1985,0709	1830,0027		1923,434
2034,0627	1810,1607		1614,054
2226,2263	1508,5121		1805,065
2068,9497	1203,3797		2090,811
1991,5642	1291,011		1598,294
1607,5632	1548,2443		1902,707
1939,4848	1653,4467		1964,034
2345,8464	1797,1961		1921,957
1850,8566	1318,618		1651,761
2310,4602	1924,8144		1684,216
2314,6201	1872,9042		1741,881
1741,266	2222,3209		1832,092
1558,3785	1630,5747		1751,389
2230,0908	1320,4393		1694,958
2147,5908	2115,4718		1716,22
1881,749	2019,2096		1719,322
1864,0369	2012,4877		1641,312
1994,7232	2073,7813		1758,153
1904,6311	1739,6813		1846,051
2197,8038	2137,8431		1702,053
2598,9385	2150,2632		1772,649
2469,9336	1887,5822		1875,71
2547,1973	2320,8883		2016,562
2449,5251	1687,4132		1933,376
2428,8029	2036,7889		1702,594
2265,9777	1969,906		1806,146
2619,4903	1892,1713		1758,96
2435,3501	2249,0996		1751,245
2456,241	1930,3052		2047,786
2374,3466	2531,9095		1913,676
2437,9098	1612,7244		2024,824
2590,1375	685,8561		1911,492
2323,3039	1313,7597		1771,583
1999,4501	1524,0773		2002,628
2365,311	1369,8376		1906,834
2128,0865	1513,8569		2056,596
2243,8449	1662,7052		1796,548
2411,7181	1648,3916		2061,639
2003,2761	1389,1585		1944,32
2247,1781	1589,1616		1630,678
2038,105	993,1738		2124,097
1353,738	1617,0768		1703,87
1453,0053	1604,3832		1701,806
1452,4582	1660,7871		1925,086
1394,5117	1381,8509		1893,24
1338,0111	1638,6952		1834,311
1149,2396	1552,3297		1819,295
1715,8951	1404,4988		1894,784
1455,1107	1402,1226		1514,305
1352,9886	1618,2574		538,1579
1449,4246	1490,1625		1094,356
1330,8393	1458,5425		2285,137
1895,0277	1366,9168		2106,453
1904,7176	1388,8511		2525,213
1301,9043	1594,5256		1828,11
1874,6291	1637,185		2383,907
1579,1984	1314,8527		1988,815
1857,869	1486,8666		2226,225
1959,497	1390,5231		2083,023
2026,4154	1621,6117		2004,609
1892,6135	1483,0271		2464,433
2238,0578	1269,3676		2318,409
1845,095	1733,3333		2450,705
2217,5477	1731,545		1938,611
2122,1498	1697,6418		2396,424
2085,653	1611,9815		2146,642
2133,4308	956,0449		2085,742
2171,8316	1308,1521		2130,914
2247,2169	1484,123		1818,097
1301,3376	1406,9272		2660,263
1722,2488	2673,7054		2012,92
1715,5969	2610,2861		2035,034
1659,6874	2441,9588		1930,665
2115,5868	2470,5986		1939,542
1835,0431	1929,064		1979,541
1812,2856	2019,2104		1864,431
2335,3132	1993,1453		2206,724
2367,3797	1806,7623		3026,749
2397,0732	2074,3884		2637,618
2562,8606	1705,4935		3152,775
2062,606	1536,9964		2492,526
2323,9115	1858,594		2172,448
2266,0718	2000,5546		2328,923
2136,3487	1587,3523		2038,896
2339,354	1803,2011		2312,232
2148,7821	1680,1443		1855,257
2194,967	1883,8084		1833,179
2367,3407	2097,3968		1760,934
1165,1463	1772,7293		2244,573
1307,9332	1787,0618		2142,336
1319,2376	1697,2996		1829,954
1541,9768	1666,4249		1760,356
1307,8817	1971,9839		1888,757
1332,9572	1781,8941		1918,105
1324,7021	2067,3682		1723,91
1361,3188	1834,684		2252,165
1589,8158	1870,7247		1850,45
1335,5906	1458,904		1848,198
1438,3432	1724,8657		1850,018
1641,794	1664,7663		2209,697
1833,2419	1399,9851		1948,609
1875,6887	1298,1328		1986,626
1823,4494	960,7466		2040,509
1945,4522	1609,733		2010,719
2148,1581	1648,3821		2025,099
2161,1327	2094,7144		2077,316
2218,9054	2443,3945		531,9716
2461,7367	1657,0973		1955,883
1247,7168	523,3455		1910,433
1311,9482	2017,4123		1950,594
1389,6872	2107,2566		2160,451
1481,6406	1710,4996		2041,537
1276,8836	518,655		2180,859
1411,783	1765,3232		1821,722
1344,5692	1472,6715		1997,916
1196,1056	1332,4073		1926,209
1142,4278	2341,7325		1904,204
1434,8572	1995,2052		1955,238
1292,146	2408,4666		2164,48
1240,725	1929,4751		2059,063
1431,1639	2159,2718		2092,99
1165,7253	1911,0028		1960,106
1399,7402	2226,1383		2588,289
1472,4363	1698,1039		2511,913
1376,3882	1450,1134		1575,532
1413,6432	1900,131		2002,255
1416,4514	2167,4628		2243,263
1668,016	2202,434		2233,895
1334,6484	1736,6298		2188,975
1839,3784	569,873		1943,183
1323,5644	1549,6583		1277,785
1701,6264	1692,7697		2575,459
1241,4331	1706,8891		2436,403
1374,8892	581,2368		2273,66
1789,2091	1621,9515		2281,925
1624,9234	1748,7402		2392,896
1518,0552	1670,3949		2618,677
1344,8708	1680,7407		2371,52
1315,0001	1771,676		2673,538
1260,124	1401,3621		2093,309
2262,2575	1772,0716		2391,352
2296,8452	1680,3621		2249,672
2392,4269	1679,4974		1945,795
2376,492	1769,6649		1920,095
2516,2442	1696,0742		2317,555
2298,6428	1901,1792		2272,352
2279,6811	2000,8364		1963,519
2187,1659	1768,3219		2034,431
2195,6606	1653,1485		2067,133
2312,7624	1757,7593		2138,446
1243,8149	1912,3191		2443,086
1381,3653	1766,7002		2214,966
1358,5485	1840,4906		2354
1330,5695	1691,2523		2480,509
1311,1355	1802,4644		1995,964
1373,0065	1447,252		2506,285
1306,5531	1570,02		1859,314
1280,808	1707,0461		2296,81
1271,0762	1501,1741		1833,45
1459,496	2043,6121		2252,861
1333,904	1694,6943		2178,153
1496,1196	1588,9563		2542,723
1346,3206	2015,238		2404,949
1541,7101	1814,3925		2455,379
1416,2785	1928,2557		2229,924
1404,3359	1795,2243		2175,045
1421,1557	1920,4483		2188,009
1344,2715	525,4078		2237,566
1384,4672	2259,9264		2145,126
1617,227	2317,9328		2103,962
1268,4749	2110,7905		2172,622
1650,7836	1930,1024		2689,258
1734,971	2273,1332		2322,439
1660,6474	2402,3731		2291,418
1441,8565	2048,6758		2353,487
1426,6868	2292,8053		2464,119
1523,6716	2210,3237		2133,083
1831,5656	554,7428		2235,297
1672,9147	581,0099		1878,208
1457,2884	562,0198		1984,545
1825,2178	1852,5428		1809,592
1378,2175	2131,3038		2019,387
1473,6793	1978,8279		2379,777
1724,9622	2513,7312		2369,871
1578,1336	2096,2102		1822,009
1381,8824	2455,2682		1937,101
1711,4573	519,8971		2059,792
1458,7096	2594,9606		1889,444
1919,6995	2020,1693		1897,919
1881,4062	2372,8691		2650,705
2098,0948	1924,0611		2367,389
1987,7798	1804,0445		2126,944
2112,6074	2151,8074		1732,12
	502,1582		2069,749
	574,2234		1787,939
	577,1308		1865,781
	1899,166		2194,856
	2304,0716		1933,634
	2125,6306		2395,975
	2076,9112		2173,324
	2110,7687		1719,855
	2114,0861		2237,729
	1666,2754		1969,838
	1751,8708		1970,789
	2326,4106		2108,695
	1879,6948		2546,384
	1818,3612		2322,504
	1780,1409		2639,401
	1696,875		2277,477
	2366,0138		1931,538
	2031,8879		2596,512
	2225,7687		2069,992
	1790,4039		1951,261
	1935,377		2064,911
	1459,6186		1699,917
	1642,7741		2056,09
	2099,3922		1977,194
	1684,256		1586,017
	2138,6756		2295,571
	1977,0907		1964,39
	1373,131		1732,645
	1380,2845		2233,719
	2206,2132		1768,948
	2524,52		2325,901
	2518,11		1725,53
	2373,7455		2285,948
	2245,8647		1594,569
	1849,8648		1742,735
	1802,4693		1838,193
	1914,1372		2363,834
	2047,0684		2424,374
	1960,7099		1612,964
	1796,1495		1833,138
	2011,5686		1445,965
	1740,9714		1951,758
	1952,835		1858,125
	1738,6005		2376,394
	1957,0649		2454,23
	2122,3922		2205,861
	2109,4238		2193,762
	2176,5382		2631,419
	1766,1827		2554,477
	2118,2743		2093,028
	1858,4842		1892,536
	1725,8199		2161,351
	1910,025		2315,311
	1935,839		2078,846
	544,6467		2048,329
	2138,5248		1840,172
	2039,128		2271,141
	1396,996		2029,021
	2197,4637		2250,436
	2451,6653		1786,623
	1990,7783		2121,139
	1725,0653		1996,486
	1970,5107		2915,243
	2322,6962		2201,38
	1793,0387		2595,227
	1417,3596		1767,654
	2302,3678		1781,691
	1677,1221		2019,26
	1534,2864		2047,98
	1971,5768		2198,971
	2090,4611		2037,74
	2178,5833		1985,236
	1888,0594		2499,539
	2102,1767		1953,427
	2039,2467		2056,926
	1854,5885		1976,758
	2246,8427		2393,467
	2065,7247		2112,007
	2056,6431		2034,987
	2026,4634		2093,052
	1709,0758		2122,117
	2123,4917		2015,905
	1720,4679		2075,274
	1968,291		2380,862
	1876,0633		2238,346
	1826,0223		2067,491
	2348,6802		2093,732
	2217,0906		1946,678
	2464,883		2299,684
	2478,5868		2086,217
	2066,1085		2520,392
	2053,3196		2272,24
	2204,2757		1918,881
	1973,0141		2103,027
	1605,0442		2151,472
	2160,1863		2065,555
	1375,1455		1992,744
	2175,8485		1677,179
	2110,6897		2305,458
	2165,5936		1933,569
	544,827		2409,929
	538,1367		2348,158
	2025,4551		1896,064
	1970,9723		2288,961
	2148,7699		2170,109
	1375,5082		2547,502
	1527,557		2236,327
	1432,0666		2622,013
	2116,884		2418,118
	2105,1997		2377,596
	1481,3132		2481,504
	2050,9971		2172,342
	1491,4934		2248,193
	2146,3115		2479,288
	2295,4184		2727,367
	2063,2503		2350,885
	1864,6246		2266,782
	2216,4168		2240,112
	2048,083		2304,599
	2248,7323		2577,372
	1917,9762		2590,92
	2192,6564		2227,86
	2139,1935		2511,894
	2026,6039		2331,491
	542,8752		2346,842
	536,8208		2127,942
	2135,978		1392,016
	2092,6358		2473,576
	2185,8229		1960,958
	2314,8137		2343,19
	2306,2479		2480,929
	2324,2758		2287,605
	1943,4054		2347,154
	2073,1538		2176,91
	2319,4307		2721,459
	2114,957		2376,577
	2254,4994		2444,285
	2170,6697		2512,727
	2124,7508		2288,914
	2126,615		2342,392
	2211,429		2024,979
	1924,2982		2023,206
	1768,9922		1987,825
	1893,5441		1959,967
	1934,6136		2102,275
	1882,5188		1805,994
	1763,2549		2139,209
	2084,063		1784,621
	1612,3391		1983,534
	1978,6343		2722,008
	2152,628		2085,39
	1964,6591		2628,267
	2053,8885		2146,634
	2246,3552		2324,996
	2115,5736		1783,271
	2318,5756		2594,444
	2436,05		2263,297
	2309,3523		2264,343
	2206,1267		2059,159
	2046,2909		2074,249
	2229,7253		2554,534
	2334,1449		2269,843
	2570,4255		2570,509
	2305,1328		2340,945
	2565,4231		608,3253
	2337,0313		1970,383
	2132,3873		1923,299
	2163,7362		2107,646
	2344,2213		2102,381
	2262,534		2102,399
	2568,8131		2209,64
	2141,593		2199,97
	2214,911		1912,362
	2288,2862		2212,582
	2305,4327		2432,617
	1490,0223		2769,608
	1446,6117		2543,574
	1528,8045		2465,706
	1281,9593		2696,897
	1504,5005		2197,341
	1542,8061		1237,506
	1450,4232		2379,411
	1567,2744		1881,005
	1501,2201		1957,527
	1351,2672		2769,729
	538,7995		2821,936
	1479,2413		2413,214
	1382,0367		2307,849
	1517,3819		2148,22
	1608,89		2454,455
	1528,8648		2090,281
	1489,9939		2234,313
	1443,2651		2346,588
	1393,5075		2465,948
	1461,7981		2634,191
	1400,9007		2458,668
	1823,0221		2345,632
	1278,3526		2198,561
	1274,844		2207,633
	1430,5266		2430,921
	1407,7184		2362,057
	1295,7602		2147,114
	1385,4608		2421,771
	1387,1328		2438,152
	1634,4476		2405,34
	1459,341		2293,498
	1414,7758		2409,37
	1507,16		2205,728
	1289,6377		2087,034
	1644,8311		2195,487
	1393,6341		2061,754
	1391,9296		2509,174
	1459,2816		2497,876
	1563,2367		2659,166
	1590,4605		2439,382
	1315,4887		2123,262
	1199,2675		1901,656
	1422,541		2767,783
	1525,8238		2572,261
	1333,168		2522,321
	1524,2093		2570,985
	1365,4345		2196,585
	1628,98		2542,188
	2168,8558		2358,027
	1912,5952		2792,723
	2199,3601		2692,684
	1582,9992		2296,502
	1857,2379		2258,429
	2035,1503		2245,811
	2335,2403		2768,336
	1756,6709		2295,132
	1973,4776		2509,885
	1738,7562		3157,323
	1751,2864		2626,727
	1682,6299		2654,216
	2030,8219		2675,822
	1413,5735		2762,274
	2016,0017		2524,636
	2002,501		2253,012
	1772,7943		2493,003
	1976,5015		538,0687
	2041,9384
	2102,8022
	2174,3848
	2338,3197
	2364,1626
	2318,9193
	2170,578
	2452,2255
	2259,6128
	2393,7129
	1891,5079
	2044,0367
	1727,031
	1837,5976
	1930,555
	1854,6251
	2045,1747
	2085,1396
	2160,6094
	2030,4755
	1707,1732
	1755,7236
	1451,7478
	2076,7904
	1833,8616
	2126,7559
	2144,8125
	2278,4401
	2184,6135
	2417,0185
	2165,8749
	2547,3271
	2203,8265
	2292,0188
	2242,5834
	2348,0954
	2016,5534
	2396,7483
	2326,1553
	2290,3576
	2372,8369
	2337,3114
	2340,0618
	2343,999
	1223,0733
	1343,7705
	1365,4656
	1590,5988
	1382,5339
	1403,6424
	1511,3229
	1495,3405
	1458,7086
	1409,2889
	1519,9629
	1302,8334
	1369,086
	1363,2724
	1695,8346
	1336,5505
	1521,1644
	1459,7547
	1288,5009
	1391,903
	1495,9196
	1567,453
	1505,9898
	1416,8206
	1425,0044
	1506,9091
	1347,9336
	1287,2834
	1508,0887
	1328,943
	1613,5396
	1672,5307
	1264,219
	1405,4878
	505,222
	1486,1381
	1468,0776
	1979,2188
	1621,0768
	1868,36
	1783,9067
	1627,3151
	1905,7236
	1868,1755
	1879,1632
	1878,6365
	532,48
	1942,3812
	1733,9094
	1966,1912
	1837,2666
	1940,3001
	2266,2053
	2240,198
	2133,4483
	2478,9232
	2251,2342
	2245,2727
	2257,772
	2316,9707
	2285,2634
	2101,3246
	2480,3031
	810,7331
	1177,9196
	1368,6892
	1158,905
	1056,308
	1196,1662
	1497,9928
	1524,8628
	1151,6932
	1308,2096
	1297,805
	1151,7841
	1476,0476
	1322,164
	1204,6507
	966,8368
	1379,4023
	1239,247
[truncated: 114 more rows]
