# Supplementary material for: The CGG triplet repeat binding protein 1 counteracts R-loop induced transcription-replication stress
Source: EMBO Rep. 2025 Aug 26;26(19):4691–722. doi: 10.1038/s44319-025-00550-1 (PMC12508481; doi:10.1038/s44319-025-00550-1)
Supplement: Supplementary file 5 — Figure 3B Source Data [file 44319_2025_550_MOESM5_ESM.zip › 3B/3B per replicate.txt]

siControl EdU	siControl NoEdU	siCGGBP1 EdU	siCGGBP1 NoEdU
1934,447	1829,376	2242,167	2126,186
1726,155	1639,848	2140,315	2076,935
1877,45	1740,326	2248,512	2093,18
