# Supplementary material for: The CGG triplet repeat binding protein 1 counteracts R-loop induced transcription-replication stress
Source: EMBO Rep. 2025 Aug 26;26(19):4691–722. doi: 10.1038/s44319-025-00550-1 (PMC12508481; doi:10.1038/s44319-025-00550-1)
Supplement: Supplementary file 7 — Figure 3D Source Data [file 44319_2025_550_MOESM7_ESM.zip]

Archive with 3 entries (2 files):
- 3D/
- 3D/3D per nucleus.txt
- 3D/3D per replicate.txt
