# Supplementary material for: The CGG triplet repeat binding protein 1 counteracts R-loop induced transcription-replication stress
Source: EMBO Rep. 2025 Aug 26;26(19):4691–722. doi: 10.1038/s44319-025-00550-1 (PMC12508481; doi:10.1038/s44319-025-00550-1)
Supplement: Supplementary file 7 — Figure 3D Source Data [file 44319_2025_550_MOESM7_ESM.zip › 3D/3D per nucleus.txt]

siControl noEdU	siControl EdU	siCGGBP1 noEdU	siCGGBP1 EdU	siControl noEdU+DRB	siControl EdU+DRB	siCGGBP1 noEdU+DRB	siCGGBP1 EdU+DRB
2518,6302	3216,0199	517,1516	2270,0429	473,0203	691,0188	744,0672	590,2801
1813,818	3013,2254	457,308	3273,03	1160,3492	672,6746	480,9454	240,0588
1186,3071	1953,8621	3197,7027	1976,3473	2836,1008	565,6808	470,986	1122,7436
2799,5382	1606,0673	2266,1246	1613,3267	793,9593	812,5346	791,1165	1235,9275
2206,5081	1336,0107	2331,6011	2534,5945	850,2285	458,5829	663,7286	1011,6758
2487,6249	1724,3097	1717,9468	1144,8528	628,9623	414,9833	723,1577	1231,6895
2522,7072	1930,369	2060,2236	2218,7705	1624,3972	590,1198	988,0946	1261,9735
1517,0522	1495,4674	2525,8885	2469,9226	1372,0726	415,3561	476,3136	1461,2972
1410,2292	1483,7604	2150,6963	1577,1128	635,1078	162,4195	1470,713	872,7495
1464,1274	1647,5417	1640,714	2046,7914	436,8575	638,366	1058,4131	1267,8622
1924,4045	1827,8177	2132,3286	1228,0399	1577,8058	553,4383	892,4252	1271,0222
2021,8574	2760,0052	1533,8898	2821,6269	480,008	644,4282	841,1457	954,4636
2609,7883	2409,653	2478,9532	2528,8289	721,1377	730,4986	1352,1484	1631,3577
2623,1058	2321,7293	2482,902	3153,8971	649,9845	642,6654	958,0601	1763,9276
615,4528	2281,9409	1825,0254	2919,8494	459,8822	637,1477	1021,6734	756,6599
1894,6124	1736,9758	2409,1417	1939,041	675,379	350,0922	1061,1798	988,2369
3824,286	1743,5893	1616,9817	1968,331	380,4934	371,2197	797,3133	1168,6314
2369,5305	3043,1818	2297,9408	1872,7766	1090,9582	638,9299	456,4701	1833,9141
2240,0324	1219,5584	2041,189	1170,2563	815,3054	745,6461	1069,8594	1693,8102
2682,0378	2333,114	2546,3863	1948,7693	1285,9992	524,4923	790,5063	1607,1541
2170,9266	2047,624	2716,3405	2005,385	566,4248	429,8625	631,8911	1569,4912
2458,4223	2294,1081	1770,2965	3743,8445	276,5028	754,9738	1140,0716	1287,7949
2909,2556	3985,1151	2640,9906	2114,7262	335,6101	607,4661	408,4481	1370,8935
2359,4189	2904,8116	1944,9373	2025,6436	325,9334	637,3706	894,4263	1348,3637
2906,7955	2152,1718	1862,4651	1397,5506	308,2962	350,1683	576,9812	877,8405
2422,6156	2817,271	1840,0378	2148,2477	413,7895	382,3864	334,7286	1137,7344
2460,8161	3485,4327	2017,7495	2174,7418	437,9446	741,5327	1283,0399	1595,4454
1760,854	3209,9894	2874,1834	2499,6444	1090,1009	922,7225	438,6403	1222,8793
1891,7999	1850,9065	1942,2124	1970,7741	467,3463	393,7603	1304,4945	907,4921
1916,6616	2989,9197	2274,1417	2298,4907	496,6757	569,8037	1001,7203	1846,3835
2147,7788	2225,596	1830,5381	1868,4178	567,5772	418,5627	408,106	1909,2623
1898,7366	1694,614	1877,107	2060,5398	477,0344	434,1508	388,5397	1043,6869
2230,8614	2348,9769	2317,8124	1905,0495	524,1436	446,6297	1394,0691	361,7008
1937,3349	1994,0687	2647,35	1625,6208	502,8814	622,9274	470,1238	1054,3559
2200,5043	1564,2609	2829,3256	1331,5824	398,9773	677,356	317,0907	742,6985
2350,7399	2959,2668	1749,9831	1180,6723	439,2155	1188,9843	654,2405	628,4532
1471,1324	2810,5822	1398,6906	1348,4764	366,8837	1115,2286	1197,0805	628,1589
2136,9842	1796,9982	2432,5816	2366,1122	437,7782	1157,8679	1026,059	856,1995
1921,029	2251,921	1628,5635	1493,5784	1967,0557	1129,0577	892,1014	927,7363
2024,3876	2152,9835	2290,4639	1240,1873	1019,2786	1261,7401	413,8118	691,6104
1874,6841	1663,9151	1892,366	1138,4072	543,28	899,8542	1274,6163	747,9968
2008,4479	2607,5877	2017,8881	778,5251	1177,813	920,3246	1386,7749	1030,3815
2258,9343	2242,5939	2108,3251	1622,4693	739,7035	714,4093	1804,0691	1090,1922
2237,3677	2116,9677	1742,7364	523,5853	737,3875	827,614	1407,6367	814,1521
2734,2043	1845,1281	2060,0918	585,1549	603,1634	1104,5014	1620,2587	794,5968
1926,7284	2179,8744	1805,3032	827,3077	1049,9916	967,73	1243,7446	735,5302
1974,5139	2172,1607	2613,7334	2064,9783	617,23	955,0445	589,0358	1004,3663
1352,3262	1945,4348	1757,8513	1895,8556	1034,4327	1038,3392	1200,3157	1078,1416
2245,7528	2578,2911	2376,5517	1429,8107	940,462	653,7806	690,0408	976,7391
1191,4362	1852,6916	2542,9223	1574,077	1077,528	837,5434	535,6838	534,7251
1335,9261	1585,3669	2060,8269	1938,0763	672,9891	567,4957	1121,8161	1201,7262
88,0347	1596,2073	1897,8822	2718,4636	653,5068	811,2865	1018,9356	865,17
843,365	1558,0098	2225,5897	1799,5835	892,5294	727,0303	918,4482	1017,7621
816,0482	2396,2986	2674,6088	2416,7136	766,8639	428,2468	814,6461	858,3255
1205,5352	1565,2793	2752,4183	2195,7277	869,0324	531,3318	891,4448	562,0415
815,6339	2131,8233	2095,9565	2095,7105	749,1847	614,8206	741,6531	1156,5405
621,1466	2143,7806	1651,7248	1706,3352	632,6667	687,8421	882,1307	661,1901
1656,0366	1599,2055	1718,3156	2003,5054	648,6759	895,9128	919,1982	1152,0568
1899,0121	1153,9968	2399,8001	1581,5423	593,8773	818,6504	1226,3668	1184,2852
1881,3981	2598,1927	1232,4683	1683,3263	718,2503	779,7243	1116,9241	628,8939
1309,005	2523,286	1890,8426	1450,2235	1267,5962	562,9389	937,1479	1478,1414
1859,3732	2083,0323	1332,1936	1755,8241	619,6845	832,1824	767,1107	740,8155
1715,8121	1907,1542	1192,5685	2525,1778	586,8079	611,0421	951,0334	856,1806
2717,505	1445,4156	1397,2011	1007,3472	277,5265	327,0441	1383,6621	694,7377
2185,9756	2413,4229	1266,1391	1701,124	502,5164	358,1203	1492,488	1175,7266
1933,3764	2648,7619	885,2572	897,9115	541,748	569,4603	1382,7604	647,8479
1894,9383	2721,1242	940,3458	1565,4305	741,9713	596,593	1107,9648	859,9014
1875,1818	2535,0576	1565,3849	1851,2386	561,9833	569,1076	1148,4114	676,027
1876,5034	1283,243	2604,703	882,1419	697,1602	465,0308	899,5123	933,062
1836,4587	3645,7953	2304,1648	2448,6184	254,1266	430,6722	1750,7654	1063,087
1530,9571	2228,9595	1800,7907	1596,6933	554,997	555,616	864,5542	947,5222
1622,7999	3035,1911	2049,6476	1722,9583	599,7745	597,4495	1225,6747	877,1434
1607,5932	559,7644	1612,9417	2484,5246	548,3901	702,9917	1237,197	777,8804
1371,834	1015,7086	1643,5305	1536,5015	1014,8961	641,7785	1201,4791	1201,8874
1261,2415	1340,5353	2225,9646	2087,2007	518,6726	652,9324	704,1666	1302,4273
1134,4446	1374,7615	1921,8817	1805,8859	643,2401	708,62	673,8869	1002,7732
804,2108	1869,592	1910,0474	2237,9284	559,9262	830,6981	514,7294	1301,9617
1826,9082	2089,598	2507,9968	2171,8859	1208,4265	998,297	1167,3065	1462,2437
105,4135	1679,7701	1688,6054	1717,6504	924,7361	617,3773	1403,6532	1197,3858
2410,0848	1223,5486	2354,4496	671,3662	740,2327	1027,5868	609,2287	754,4753
1125,4507	2040,8735	2632,734	1363,4714	639,0186	634,7961	1215,8757	1149,2574
2199,4048	1647,7659	2751,5853	1555,0182	744,7869	1027,5003	1202,3844	942,0284
1693,6586	1737,1475	2456,8117	2068,9213	202,3931	957,7293	1594,248	838,374
2605,1771	1408,3854	1932,3471	2074,4771	1278,7436	956,7861	1720,1859	843,2376
1057,5553	1600,7951	1922,9371	2176,3371	1102,9535	1103,2543	1380,7905	637,4361
2220,9795	1887,785	2109,6246	2379,3417	1439,1131	1059,6448	981,1661	1090,6029
1731,7923	1354,8053	2189,1986	2155,4203	993,2194	1714,1613	795,0589	649,9379
1317,8115	1139,5385	2088,8089	2151,3538	628,9941	2034,7319	1217,3323	1036,4152
1809,3777	1834,323	2372,3552	2381,9147	1089,2654	739,4144	687,9303	921,4479
1733,793	1306,4724	2297,1494	2214,95	823,8124	1004,1454	1613,8204	708,8025
1693,9748	944,8661	2003,851	1886,0751	832,3081	998,0725	910,2919	612,1496
721,1158	1454,1679	2029,9415	2094,537	1194,6713	1046,398	733,8429	1019,7384
953,224	1186,2022	1021,4802	2039,5636	755,3098	1205,9376	833,6607	1225,8373
1650,0645	1815,9493	1297,6267	1476,3488	411,2662	1263,0285	871,6766	885,1509
1632,8408	1180,3301	1394,3948	1789,8166	1475,9588	1039,2827	954,0245	732,4845
828,7101	1865,6787	1323,6586	1906,9118	429,7103	425,3818	840,628	850,4465
1087,103	1285,5398	1810,4923	2160,0725	1065,9368	1090,9388	840,7309	899,4552
2068,9403	1777,78	1951,9892	921,734	324,4099	986,3783	1139,4352	1083,8085
1689,3393	1323,1959	2524,459	708,908	1490,9219	854,9925	779,4586	952,1254
2277,0453	1555,0401	1252,1204	1553,2332	1296,6802	789,9256	760,6202	1046,035
2030,6093	2224,7325	1951,8321	1597,0548	1369,713	1047,0211	1057,5113	1053,2889
1569,3459	1603,2819	1885,1142	1179,025	942,5057	807,7084	651,1216	1299,3709
1909,0689	2015,1834	2112,624	1322,9641	1622,7238	883,7705	801,8	1264,2313
1595,3531	2047,8269	1794,8894	1813,4412	1909,132	721,5693	1074,3917	1122,4991
1035,288	1929,6669	1767,4105	2268,1351	1479,8758	677,1934	1081,5367	1062,8435
2282,8148	1937,5828	1801,6562	2281,0476	1837,6754	780,3428	1275,2994	787,9191
1812,0784	1846,1375	1629,5995	2699,0195	1375,2092	844,0531	1313,5705	613,0112
1066,4867	1919,4512	1867,6919	2763,1168	1424,3173	1144,4637	1200,2619	1125,9824
1597,5763	2406,4048	2053,799	2272,4861	1439,1955	838,1804	1101,8467	1168,2572
2211,9793	1545,7813	665,1473	503,5841	812,5744	1115,5539	750,5596	1295,534
1994,2588	1912,2452	993,2467	1173,6999	591,6759	987,1921	1517,0826	1543,204
1359,8698	1960,8487	891,777	773,5938	590,541	1031,2211	450,4331	1029,0462
2021,3455	1917,8541	851,0878	1519,4073	653,9737	1128,8873	1004,4372	1653,1313
2237,8633	1762,8505	753,4753	2049,9909	625,0539	1777,8824	910,1872	1061,9701
867,826	1694,0545	622,5209	527,7028	374,1059	1531,335	694,08	1159,4635
977,5551	1953,9908	724,1665	534,31	522,5578	1590,2831	1025,9465	1438,9098
1932,0281	1886,7565	1498,8768	1022,375	1178,1868	1571,656	1091,1229	1412,1279
934,1497	1824,3645	1517,5368	1489,6532	316,4916	786,7948	840,1492	1382,3084
1034,5422	1880,7891	2024,6127	1287,2186	299,4107	701,6941	982,9735	1385,3048
1336,3936	1685,2574	2068,2297	2618,222	860,964	649,4091	1002,9837	478,8848
1400,7153	1978,1853	2668,6647	2399,1009	292,016	776,889	1024,0801	965,8099
1176,844	1139,6394	2084,5285	2753,5791	518,6049	1457,5113	829,0315	1249,209
1426,4269	1142,1182	2391,8284	1899,4134	980,6892	933,2997	1561,3467	466,9351
1355,9885	1248,159	3413,6062	1839,3892	768,5218	903,447	948,726	1683,3955
1225,4936	1163,7802	2346,8795	681,7813	942,8552	1186,9284	924,8991	1044,2982
1787,0397	1015,5499	1865,0156	2324,4636	887,8782	912,1042	510,8372	782,2436
953,6048	830,2211	2169,2953	1967,661	1192,7709	1132,9664	1838,9897	888,2181
904,1162	1047,4484	1390,2794	2443,8562	1090,3915	1100,8772	1417,8621	883,9027
1024,4538	735,3467	2560,871	2189,0089	1001,0922	1204,6094	1332,2277	932,3356
376,971	715,7019	2197,8965	2417,9826	1313,3131	975,0093	538,4595	1179,8126
650,0801	621,0337	1737,0514	2384,267	971,6353	1283,3497	565,7071	1026,138
692,1406	644,0207	2295,3159	2819,082	803,005	768,5423	413,0858	1047,6583
885,2793	583,5896	1016,6272	2013,4591	1015,8387	1027,4114	412,3073	953,0878
898,645	626,3386	2515,0162	1187,9301	1569,211	444,5836	760,3285	1058,2672
737,5063	1445,2246	1974,1554	1316,6941	1420,5439	936,3079	704,085	1059,4884
834,7279	822,0181	2793,2726	1050,6499	1172,1711	1054,693	925,4794	1250,2241
439,3678	1624,6493	1773,691	1963,3171	1327,3824	1134,3029	937,4497	919,8255
765,5283	1753,8311	1507,5211	1721,8677	832,2012	712,902	1224,673	892,0623
612,5309	2172,8888	640,9038	2214,9537	1062,4279	290,7645	1679,6646	793,0573
1100,64	1671,7316	478,7802	2000,97	999,1215	1412,5524	1329,7071	828,2092
798,6949	1417,8503	467,3558	1049,7003	1418,1584	692,5394	1781,9782	876,9387
188,0388	1105,0339	447,0025	1897,6488	1208,8967	1111,0497	1525,2697	701,603
749,3601	1142,1735	1837,6711	1675,2934	792,2927	431,8268	1476,8563	635,4575
508,5913	943,397	1912,7322	1295,1856	572,4629	1351,5555	1283,45	586,2302
1029,2721	959,1378	2229,4626	1947,6763	1234,2321	1262,1602	703,1052	570,3311
283,4034	1620,1331	2083,1354	1918,8662	1037,0388	1202,0672	674,9735	694,1522
715,9432	1249,7012	2271,9819	1242,8799	1003,1668	673,8195	536,3798	816,934
747,45	1415,6776	2065,9061	1848,7353	1042,5811	924,6134	900,3152	634,4703
790,2933	1479,9049	2265,4616	1796,8266	1071,4683	1099,0882	1599,9818	913,3477
1010,4881	1427,69	2107,9519	2502,6648	1019,7995	566,4636	480,5573	422,5602
1094,239	1170,1595	1801,5207	2762,4637	1113,1645	1104,0699	871,7691	986,1266
1681,7469	1168,8383	2212,0267	1425,7679	1144,3627	822,803	827,5388	740,5603
826,3181	1369,6234	2021,3917	1115,2657	863,5647	1093,0112	1424,209	704,6662
822,7738	1213,5865	2324,8187	1650,4898	745,1673	655,1629	1047,7364	760,3132
1077,0201	1439,5907	1695,1343	1872,5882	947,1088	466,2599	975,0871	869,2713
104,5798	1233,9502	1165,3051	1909,8682	1014,0115	732,5834	747,587	995,0992
1281,9091	1301,0855	2987,9243	2803,5648	859,4371	674,0317	1566,3335	1074,9264
1207,4943	1327,4002	2771,0346	1630,9751	655,9039	912,1945	783,9243	1479,8514
2342,5653	1339,3267	3448,9785	1955,7396	894,0897	1833,4101	606,1457	1323,9624
1197,6276	1080,1127	3232,0645	1447,6821	1133,6357	1446,3505	806,0593	1292,1837
1736,7717	1686,3765	1810,5258	1381,8445	1137,7596	1924,0929	873,496	1473,5658
963,4467	1308,5872	1751,5938	1538,775	892,7752	1578,7586	750,8601	1525,122
1062,2826	1922,2296	1709,5537	1746,6147	800,657	1520,508	634,1269	1143,0164
1916,9357	1128,5262	2363,3354	1234,3226	950,4476	1307,0211	655,0294	1527,6065
572,2199	1952,6007	1772,3268	2736,4728	646,7574	1059,0169	724,5199	1394,2562
936,1835	1082,4431	2326,8805	1178,5476	646,6547	966,3721	663,8062	364,0161
986,1693	1328,8508	1327,4319	1325,3908	364,4934	1076,8309	653,5439	877,985
844,0827	1367,1009	1657,7467	1429,3313	1063,3091	945,4383	875,3633	842,669
195,1118	2697,9821	1385,5935	2404,3339	1296,1178	1097,5889	677,8317	831,5618
1753,9426	1250,28	1474,5661	2456,0883	920,1635	1001,6783	857,2691	794,2463
1055,8419	1300,721	1200,541	1115,3562	780,0531	506,0753	715,5973	1461,4077
581,0972	1384,4536	1553,3043	1003,6421	788,0016	791,1374	675,5419	654,2696
979,4126	1073,918	1996,5245	2121,3866	573,076	511,6244	967,3742	461,9673
953,1276	1696,6445	1889,7501	2293,9538	202,3376	675,5389	632,3168	754,2929
1575,053	1579,2486	1802,3401	2255,2205	996,4547	834,1486	817,3589	1380,5513
1233,1495	1094,2225	2025,481	2113,8884	606,2468	969,1627	1128,8744	1128,9275
1533,4548	972,5683	1348,1026	1622,5096	380,0383	846,8841	738,2553	1058,9223
1064,7252	909,8059	2376,0644	1105,6222	466,0263	572,5198	1059,6897	1025,2956
1508,4771	1186,2948	1462,3575	1445,9118	792,7311	1020,4782	796,881	1177,7466
2122,217	572,5973	1659,3883	1101,7369	700,2136	548,8957	978,7656	1375,9713
1804,2038	1870,4676	1611,3807	979,065	767,3845	638,2808	850,4329	1577,3875
1189,1178	1498,8598	1685,869	1374,706	440,9848	829,6366	846,6845	1668,1697
1257,2169	2222,1881	2898,739	788,792	357,7058	433,878	979,6818	685,4971
1992,8276	1824,2193	1566,2042	1655,0148	339,6419	626,8637	456,7453	812,9687
1934,0989	2087,1203	1181,0551	1033,3064	910,2027	533,5826	1063,4812	549,9444
908,5789	1534,0313	958,5861	2118,2193	538,351	770,2481	493,723	1077,7125
1419,0413	1575,818	1806,1672	3145,5577	615,7402	491,7799	690,5914	701,4218
1363,2427	1445,7664	1698,6997	1423,9483	1767,0901	659,6915	647,1193	1116,8473
1320,6228	1463,8327	1155,3728	942,6	407,0978	615,7194	757,3425	902,6157
904,3141	2029,3186	1227,0906	1822,5813	1083,8175	767,0939	872,8244	1084,3902
864,7887	1634,0294	1578,7389	1720,699	506,9007	576,5249	527,3759	1229,6347
1615,6729	1481,8434	1279,4339	1644,5402	389,9423	902,9956	435,2921	1015,2591
1176,3979	1875,0207	1085,3537	1666,0979	856,7012	840,1492	621,42	1109,1779
1430,5541	1818,3686	1156,9376	1119,7298	462,7253	720,2085	556,3914	756,3861
1322,031	2218,6954	1996,3529	1501,7771	458,0007	816,5174	552,8158	1134,163
1131,4219	2081,3714	1078,1991	1083,61	795,9503	839,7583	481,5983	653,5799
678,6125	1976,478	1102,9251	1197,7721	727,91	1007,7828	489,8389	673,9221
1835,4615	1331,5943	1433,6786	1612,8568	864,2978	919,2203	482,6109	1412,1587
908,9976	658,477	1021,8522	995,4617	406,3111	1045,6818	847,6317	1172,7316
1712,4413	1570,892	1126,3351	1406,7578	447,2088	865,5359	970,319	1206,6494
956,8784	1714,8693	572,2138	2219,6049	1293,9048	759,7813	486,0573	1053,7598
926,4698	2084,5981	787,5994	1879,4949	830,6379	920,4935	724,3758	1341,6027
315,6836	1828,6911	857,8722	1571,1187	864,3092	682,3968	551,8682	1403,9354
1908,9158	1951,9087	720,911	2369,0532	474,3332	760,0114	482,0546	1752,663
1917,3155	1942,045	639,0783	2072,3721	437,4608	883,0658	1478,4346	1300,7583
1915,7007	1833,1613	935,8859	1940,3059	627,7616	767,3393	673,8405	969,3453
127,1379	1634,2388	898,0309	1697,3249	620,9121	944,1469	1655,2976	1359,4062
1627,3602	1679,3188	955,9578	2179,1847	793,8021	1308,0195	899,5969	987,134
1607,8939	1840,715	1326,2009	1281,3592	443,6729	1338,498	784,4844	1238,7943
902,3766	1916,2531	1914,5417	1951,3436	839,5733	1056,5259	763,2903	844,5246
1484,1259	1756,0905	453,3749	1360,785	586,9758	1040,459	757,3494	1445,6521
594,756	2457,3963	895,2157	1612,2949	948,3404	459,389	747,1415	743,7636
624,7317	1698,1141	1387,6981	2626,8762	741,0375	788,0706	814,2284	1004,0654
961,1936	1346,1769	1551,0058	2231,2758	694,0971	573,671	967,8111	880,7375
2556,762	1373,2494	884,1901	1392,0378	957,4331	660,1313	1004,9598	454,7253
1491,2467	1992,7495	1284,1165	1904,2112	1337,8192	934,3053	829,1884	1074,0037
1928,7449	1929,1092	818,8864	2028,2831	682,3106	644,9375	931,2544	966,4532
1764,9321	1703,9323	1484,176	1749,8543	892,6453	988,8863	846,1689	1024,6989
1422,9511	1663,5318	544,5125	2111,4589	774,9331	371,872	940,7467	819,1833
1260,0507	1967,2353	784,026	1671,1116	599,6145	399,2177	866,724	734,5729
2503,7678	1720,2576	749,7309	1871,8557	642,1476	466,9117	717,4121	893,9863
1907,5697	1728,2397	2160,1758	2064,2796	1138,6451	341,6011	1050,8923	920,0625
2456,6417	1819,4573	2191,5021	1035,6216	1091,1863	190,7918	756,842	769,2528
2008,744	497,4413	2497,9807	2273,8024	1060,9956	671,297	864,3426	792,0369
1989,1861	430,3595	1459,9244	2535,3524	926,7908	968,7677	773,9915	512,5463
1871,6493	701,158	1811,2475	1997,1276	743,558	600,9063	819,089	459,7551
1352,3063	1560,608	1347,6884	1913,3685	608,5605	940,6364	637,003	300,8686
1860,8431	1690,5448	2013,1726	1268,4579	796,1822	639,0543	1187,9329	353,1087
1487,2924	1458,3318	2081,0495	2193,0144	660,7612	1011,2911	692,1022	246,7949
1913,5913	1760,3053	1637,3331	1516,6005	757,4138	562,1146	597,8112	1204,7353
1929,6541	1411,7186	1312,3575	2619,5394	992,794	323,8168	791,8132	916,3857
1267,4041	1978,669	1368,2708	2031,4968	762,1893	924,4754	755,7449	943,6809
1874,5151	1229,4816	1811,5002	1748,2879	743,4338	438,9636	808,5139	1010,8147
1149,1138	1333,9344	1935,4506	1954,7461	978,607	495,1526	911,7705	929,5434
1675,3439	1243,4086	2017,5964	2393,9201	537,2816	309,3278	1081,833	1056,3926
1772,5918	1536,9909	2549,1792	1354,8291	813,3497	2208,5833	981,8206	944,759
1702,6806	1654,5356	2056,8065	2238,4239	1862,2521	813,6108	691,9836	1317,5933
1297,4898	1144,01	2743,6427	1954,0409	777,5582	924,926	910,0403	1066,79
1598,443	1608,39	1503,8748	1426,6205	611,2593	799,4642	1008,74	1136,3408
1628,7269	1753,3874	1217,4734	2670,3288	795,1313	629,5993	1117,2242	863,7248
1424,7322	500,4872	440,3213	1883,5116	688,2331	770,2069	967,6286	1170,2484
1522,0024	2189,1657	1230,429	1676,9915	630,1569	482,4027	809,3912	941,911
1440,6324	1683,1675	767,618	961,2366	141,1916	625,6755	748,2965	1123,8125
1560,7346	1875,0335	597,0641	1314,82	121,8608	876,2916	922,5214	883,9986
1835,3721	864,3881	1085,7827	1527,8198	601,8854	838,0143	853,4361	898,6194
1090,1632	1691,235	1000,8811	1411,2063	755,4336	377,4592	898,3632	1071,7275
2015,3481	1970,3151	1049,7252	2206,0043	225,4946	714,7897	746,6659	1133,0173
1673,9473	2050,773	1006,5051	2421,197	361,5949	332,4959	965,2344	858,4924
1738,7658	1646,3974	1293,5773	1751,8849	589,5449	704,4629	852,5416	1385,3812
1900,4432	1894,8268	457,1798	2095,604	902,0232	529,3694	1229,9663	928,5925
1685,7576	1636,226	560,8631	1860,4169	852,8499	372,5796	881,6841	904,5514
2094,3432	1706,7096	1078,4761	1985,0293	498,0126	489,2152	1166,1279	1068,9195
1512,397	1625,518	639,0524	2172,7027	760,7854	685,7334	1052,5526	1172,7052
1239,5009	1940,2072	505,0835	1731,2322	998,9697	334,8205	973,0256	1149,2558
1768,1685	1282,6471	449,3237	2016,4492	1209,6513	461,9128	574,4361	1004,8719
1752,5447	1689,8521	368,893	1962,1951	473,0526	548,4922	959,752	865,0722
1258,4155	1289,4163	510,3467	2075,4966	1111,5764	841,5163	1048,0386	1053,1756
1809,3006	1426,8805	1327,1121	2168,1499	334,1961	1118,8602	1068,5335	1016,7928
1826,2345	1000,6683	825,2046	2207,2585	522,0732	959,5768	725,8514	1318,7829
1707,4825	1108,5532	823,8205	1719,2003	615,3243	548,1576	1232,5449	1099,2985
1937,0719	1324,6307	761,2274	1978,2752	845,7001	590,3673	824,7303	985,6723
976,9945	1482,6965	850,5697	2070,8252	1040,4807	483,0999	1010,4011	1139,6434
1618,709	1704,4685	1046,7958	1895,5352	692,2192	445,4129	1474,3221	821,8079
1782,6756	1484,4449	369,7883	2075,9722	1023,6084	634,905	895,2209	714,9554
1742,7103	1169,8753	1178,8677	2102,9405	1136,941	730,7538	848,598	1055,5763
200,4982	1832,8642	385,5807	2422,5877	965,1562	595,9559	817,3792	965,7541
2059,0939	1350,4689	561,9299	1979,687	880,4976	479,3144	866,6194	1296,1133
2242,7023	1370,6086	995,2684	2081,1155	823,2492	863,0754	908,3841	1262,1334
2187,8974	1159,0265	1969,7274	2218,2935	627,2617	801,3377	1314,845	1026,0845
1510,5974	1555,6223	495,0613	2324,2232	834,8039	730,6367	1265,3673	1073,1541
2206,9042	1409,2716	731,4435	2453,0535	875,253	448,9166	1307,3	1220,5056
1936,1156	1614,6049	1399,1951	2331,0786	1038,6338	1087,5486	1078,2161	704,334
1156,0007	1759,5812	590,8996	1178,7249	669,9699	720,8292	641,8444	1028,6242
2011,5959	1358,048	1341,5421	1583,3116	852,8245	624,2703	496,7036	499,2407
1193,1903	1828,1157	2026,7839	1693,7414	882,0291	450,9015	739,6784	370,032
1323,1456	2052,4874	408,8362	2698,1169	991,5078	150,4609	403,8323	521,3485
1694,168	1953,3131	1418,3994	2439,5452	1004,5491	577,1984	536,4566	844,3183
1620,7671	1333,5468	2149,113	1463,7097	609,152	547,3402	422,606	322,2764
1926,6293	1370,2431	1118,6367	1387,9988	673,8276	258,1596	462,5623	1181,1759
1600,3891	1275,6033	478,4224	1474,941	575,9293	485,8183	422,0698	303,7551
1709,9579	1898,6711	456,7565	1590,823	525,8096	656,2659	797,0533	527,3409
1136,0364	1593,0394	1212,989	1283,1847	446,1279	786,9711	814,9236	601,5805
1325,0657	1244,1609	1077,8727	1790,2465	707,6408	334,5205	775,3174	701,1104
1798,3087	1293,0036	846,9527	1677,7945	1069,0602	545,6535	881,3029	860,5319
1942,7754	607,659	1193,7375	1460,202	1145,5547	669,6687	1040,7088	862,5481
1541,8558	1704,724	1526,5568	1507,5542	684,107	790,843	1240,179	949,8555
1484,0292	1689,8635	2439,0749	2184,6478	1138,4689	604,4091	967,9083	979,2407
1539,0437	1452,9971	2167,8905	1715,1315	816,7241	745,2137	974,1093	1098,5353
1600,7125	1468,49	975,2138	2202,208	1118,5088	199,3896	1051,8915	1196,633
2030,7804	1813,359	849,4843	1634,0531	769,6898	704,3941	1071,8233	1004,6192
1278,0707	1201,4865	1193,8922	2238,4088	223,5076	748,644	672,7486	984,2717
1746,7932	1868,9973	2197,137	1813,9431	220,9804	657,9924	438,556	771,7262
1243,9948	1334,5456	1810,7365	1229,8854	309,1941	658,4778	293,0851	886,4192
1796,5685	1480,3149	1375,5997	1999,9078	395,1864	675,1143	280,9342	770,1533
1479,1134	1602,1264	1004,5137	2198,6807	575,8607	610,4983	656,8684	870,5147
1375,1515	1197,1882	1693,8996	2643,73	701,7432	663,6794	508,6386	830,7252
2102,578	1988,0783	1064,1692	2231,4437	862,5199	953,0754	550,4671	956,6157
1618,9354	2354,4156	2051,2281	1557,2839	941,162	708,4432	413,6952	934,342
1267,6481	1752,8133	1368,0576	2368,9476	442,1029	418,451	234,9196	934,2879
1603,8543	2247,2722	2223,199	2139,8921	1446,623	638,3301	928,5581	938,2609
1803,3237	2435,2287	2794,9245	927,0769	997,2899	553,5911	809,0239	935,6567
1470,2427	2328,1354	1155,9222	1170,2569	1082,4065	676,9424	648,0022	891,916
1943,7006	1430,9686	1118,3696	1196,3863	1362,372	766,3978	384,8159	889,0603
1660,0058	1430,672	1553,3414	1147,5438	1126,8865	856,7168	713,2306	914,3551
1849,7918	1998,7983	1944,2828	2311,4489	1630,8143	806,3399	804,9848	873,979
1498,9349	1514,4559	1082,1425	2598,8174	1787,6039	384,9389	1045,1665	720,5119
2018,3057	1833,5449	1252,0458	1674,9335	1316,7198	682,6506	1476,7951	811,5744
1808,2988	2187,1374	2263,4962	2421,8429	1033,1548	478,1571	1021,3888	648,7023
1720,7741	1638,9169	1412,6954	1662,5793	789,9995	842,2206	1091,4519	1110,2933
849,9523	1932,2565	1591,7305	912,4381	1087,2585	676,2861	834,5699	954,8431
1216,6117	1593,8427	2064,2293	1568,492	1039,8784	684,8989	1084,1649	1272,3951
1636,0697	1775,3343	1134,7387	1318,0203	944,8066	868,2536	1302,9515	839,802
1812,8208	1615,3813	1000,289	1776,798	1345,2559	767,896	1487,4114	935,5868
1720,6511	1795,8068	896,5509	2099,9559	1016,8117	746,7332	1408,387	738,2764
1339,9652	1813,0544	1846,2544	2030,8934	1053,3092	735,996	1148,0585	1008,5362
1620,8372	2115,2474	1567,6721	1893,0832	1347,9	787,1562	2004,0593	935,2613
1777,9969	1900,0843	1420,0764	2130,3576	84,6825	848,1658	937,8225	1060,8206
2249,6071	1829,5653	1271,5213	1793,7157	71,7852	937,0516	1072,3062	1054,6854
2289,5246	1759,8236	1592,2001	2113,9296	46,9061	1021,0905	1106,4494	1207,9978
1996,3489	1699,9422	1678,1142	1369,5608	76,0187	888,6987	649,9753	1243,2376
2394,9512	1681,7923	1927,9226	2083,7541	97,8339	851,3988	952,9039	771,1395
2827,2783	1794,9006	1771,1532	2287,8103	128,3186	1353,8315	950,3722	727,2281
2671,9934	2029,243	1649,9867	1395,3323	830,896	1340,6753	1346,5667	1011,7878
1528,1218	1897,6472	1361,0441	1917,057	850,9035	1372,2537	1117,3668	1123,9088
2118,4049	1894,5344	1693,0417	1998,6019	1373,7887	1218,5358	1295,6798	560,8473
1892,5046	1841,549	2526,8346	1824,0615	1594,8493	1037,5645	604,3234	1183,4095
1805,2437	1763,5326	1989,0347	1127,2872	1534,7346	1162,3665	416,4307	638,522
2051,334	1856,0292	1651,8365	1421,2898	1306,0294	771,1972	946,2982	811,3663
2232,3784	1856,4412	2238,0488	1539,7726	1282,7946	964,8493	1091,9888	1218,1631
1873,6773	1857,4232	1670,9685	1511,2318	1804,2552	878,0972	853,2218	1316,6036
1737,0875	2015,9586	2053,7897	1433,0719	1426,6104	848,5057	1138,5395	686,4218
1887,8611	1654,8803	2120,7243	961,3422	1185,4059	707,5015	1355,1288	601,77
1575,1396	1644,838	1743,6069	1163,6237	1359,6549	708,1453	1619,6096	1060,2308
1700,1031	1639,2801	2263,9015	617,9087	1194,528	523,3113	1065,0313	987,9355
1925,587	1678,831	718,357	670,9362	1084,6289	445,4249	1094,2179	697,4419
1770,2623	1838,2733	1281,9033	1113,487	788,7104	591,8635	1014,4632	905,6885
1720,8117	1973,3771	1547,7022	1357,5013	885,4657	693,9452	772,9887	875,6577
1824,778	1600,306	1730,2796	1595,6913	1129,5258	577,5817	1459,1215	961,0059
1527,8012	2144,9645	2357,2117	2384,363	1062,5154	825,1669	814,6489	615,4793
1838,612	1647,6882	1595,6978	2466,6696	357,0495	769,9068	1189,2089	401,1754
1860,9048	1328,2093	2047,5509	2221,721	1104,3307	657,2616	926,4065	811,4223
1248,9728	2415,9572	1895,9272	2469,1463	856,8089	1012,5566	753,7416	638,3325
1943,1295	1935,9266	2001,9346	2428,4933	1370,7769	1295,0662	1113,3033	1109,7318
1458,1743	1776,6494	2391,4191	794,2698	1018,971	809,4406	1137,6871	620,1795
1327,0864	1353,3532	1830,9697	2495,1528	957,252	772,0286	1053,2863	356,5537
1872,9224	1418,6414	1779,9813	834,9278	1230,6178	562,3087	994,69	826,1333
1978,7797	2489,9232	1747,0251	2312,4653	738,8756	1052,4719	859,6667	482,3639
2085,632	2162,584	1940,1145	2143,4086	815,1574	771,3938	909,5832	1192,7784
2435,2968	1885,7406	1356,6225	1971,1276	1246,2113	776,0665	1008,5469	1442,5655
1807,0611	2111,2312	1261,0114	2128,3412	805,2086	868,6364	1269,2805	1163,6806
1987,6369	1734,789	1288,2538	2390,4847	773,0605	862,1142	850,1946	1149,3626
2072,1128	1974,0677	1945,7471	2506,0698	830,634	685,9212	1013,6083	1224,7948
1987,4515	2172,8051	1266,1486	2371,0309	1057,1435	798,9389	896,8195	1175,7338
1917,1864	1928,3592	1392,4118	2232,7635	636,1505	508,3488	744,4952	1142,221
2149,4314	2765,6641	1423,7565	2419,9982	765,3282	594,2723	976,8834	993,1792
2091,2373	2260,5068	1928,2356	1552,1223	816,8593	641,5625	1105,5886	544,5354
1866,0618	1944,6895	1686,4761	2293,7505	620,4925	663,6007	988,7257	961,013
2284,9721	1953,4255	2152,3089	2397,9415	651,576	780,8106	875,4314	688,1031
2389,5513	2786,3639	1430,6995	2306,3926	430,5871	721,134	1008,5342	1309,8166
1270,5764	1785,3365	1294,6768	2103,0354	545,0819	624,742	888,468	842,5755
2045,1737	1800,0852	1912,2478	1807,0174	574,8425	593,5251	891,6282	952,6833
1883,8155	2587,2731	1475,9787	1499,5765	771,9747	943,909	837,8151	1043,2134
1732,3432	2037,6381	1965,8287	2133,8467	829,9149	916,4412	1264,1825	1065,0699
1620,1188	2549,5897	2497,5995	2213,9138	543,6181	903,038	1558,0938	1024,2415
2001,3183	1946,9849	2171,2515	2610,7398	833,5354	795,5755	684,5606	925,2033
1332,2958	1584,4308	795,5239	2265,3762	805,248	881,0713	863,2861	964,7391
1871,9591	1952,278	1418,0101	1905,7341	647,911	831,23	732,9451	673,3164
2209,6314	1843,2536	1619,7929	978,0212	475,4282	1354,8178	972,6073	820,0264
2289,6119	2004,5013	1959,3829	2480,4053	883,1536	1377,7219	1381,5736	790,8201
1755,9286	1108,6896	1769,3467	2937,4924	811,1954	1268,0794	1319,2947	546,2284
2204,4872	1175,1849	1922,4794	2180,2717	1114,9465	608,9803	858,2824	785,3892
2546,9476	1927,4029	1935,0015	2690,7315	989,7326	1188,3434	764,2247	486,4073
1409,7081	1136,3658	2503,3461	2234,468	1108,8492	865,3518	809,9688	637,312
1726,714	1361,8644	1127,0656	1875,2716	1014,6064	742,703	830,5753	727,9853
1792,964	811,8838	1099,7853	2033,9204	806,0707	938,3529	965,8866	576,9707
1871,9336	1103,088	974,5292	1676,2634	1076,1359	1080,762	430,2947	598,2086
2101,6291	1174,8637	1312,0732	1521,4695	1172,2924	1220,3628	1145,0455	527,5231
1996,9086	1390,123	965,6607	1516,6615	1720,7446	958,9316	1174,7415	593,1734
1861,7711	1719,823	1104,2206	1436,1361	752,9875	1031,542	1139,0596	930,9177
1212,179	1393,1213	998,2411	1582,8637	937,8387	611,6911	761,8118	1135,4408
1327,4712	1706,2581	1184,1205	2673,2649	940,5901	921,8997	1033,218	986,2577
1022,757	1592,4242	376,717	1400,5663	577,477	1028,3777	933,4737	1109,6031
1383,5068	1790,0436	479,4753	1686,368	283,3903	830,7445	1126,2195	1091,3757
1511,8581	1784,3296	363,6273	2174,5674	724,8921	959,5267	854,4512	998,4468
1700,9038	1895,8459	623,8891	2224,4092	748,3144	970,1557	907,1764	694,2208
1755,0628	1489,251	496,4508	1782,8329	332,1208	981,0511	1156,8382	710,241
2054,8744	1233,5755	1511,5763	1742,5171	1104,0928	689,6374	1250,2877	625,7529
1939,3295	1375,2423	1866,1106	2072,9691	928,8771	711,7665	1096,0779	620,4995
1030,015	1983,7359	1599,6618	1849,8121	357,2006	807,0675	871,1662	1155,1301
2091,9295	1617,4235	1826,0113	1930,9029	339,9508	1019,8413	1069,9878	823,2926
1407,7371	1539,9052	2305,7483	1626,3424	630,142	846,0228	942,027	1308,256
1849,8916	1091,3023	2034,0625	1846,9006	966,1084	1045,1096	1323,9611	921,9793
2561,142	1547,6715	1846,445	2479,8041	775,2492	1079,5448	1160,4098	752,0115
1855,7603	853,2432	1629,157	1703,864	988,6609	1023,9144	888,2551	907,9269
1572,1939	1812,159	1486,652	1225,2003	1515,2337	926,5432	984,0309	737,8148
1944,703	1502,3758	2315,5502	1968,3393	653,4206	541,5075	895,9341	897,3693
1862,6966	1326,4937	2162,7982	880,7442	1031,7054	1082,1207	866,2258	958,4738
1847,6977	1422,624	1756,5554	1503,3879	442,6895	607,145	482,0212	1197,7849
2050,4765	1859,8061	1540,4461	3223,1188	766,3372	1430,6061	955,9226	1083,3527
2107,183	584,296	1380,7094	1798,4382	979,4795	1318,3721	996,9302	1001,7121
1841,522	1572,2432	1637,7679	1612,5131	1008,1698	500,74	1008,183	856,0047
2226,6787	1217,1095	2151,0736	1529,4678	1087,7972	604,6797	961,2457	1002,9693
2150,6308	1323,7363	1447,3756	1795,8586	709,7448	1011,3586	1142,2785	1090,9069
2152,5378	1700,7279	1098,6849	1721,7288	870,8744	1042,1134	648,9276	907,4928
1455,796	1339,9048	2200,305	1373,3268	687,9183	1157,3893	618,5962	1021,4991
949,3177	2134,8327	1683,2477	1587,1945	946,8965	1079,1756	1051,5738	698,1882
753,6414	1755,5098	1900,28	1495,1723	569,8022	981,6468	1054,5785	981,2086
1517,1887	1542,1969	1842,1845	2230,2759	1125,6871	810,6818	905,071	1071,6339
1511,4339	1204,1539	1901,1704	1533,3382	551,0015	1152,391	999,3856	1191,8356
1382,63	1743,0089	1562,6406	1400,0031	900,355	434,5819	1255,0624	1255,6575
1143,4376	1869,3184	1726,2116	677,5491	548,6267	852,0186	1099,8077	923,0599
1681,5527	1218,8651	1930,106	1559,193	649,4254	628,7246	1019,3826	1114,5656
1673,0563	1575,0821	2327,5118	1633,7638	486,9098	1053,5918	965,0827	981,3113
1310,6547	1559,9386	1434,2571	1734,1611	512,0905	629,4558	1064,1334	785,0403
1473,9628	2146,0892	685,7769	1565,2569	1149,2174	916,0419	986,7719	1023,1666
1701,6057	2348,184	1009,0824	1023,1418	1524,7409	710,4793	968,8667	1130,528
1324,2667	2351,2861	1555,2179	1267,0915	997,2295	530,1176	1057,5137	962,6777
1397,2436	2073,4301	1116,5426	649,1834	796,1174	1485,3474	951,5942	974,4526
1488,0446	2631,7024	1596,465	1727,7149	1152,9783	991,1662	1189,58	1164,7634
1509,8411	2267,1543	1178,7407	1725,9368	695,9944	860,4488	1031,5539	1248,4291
2574,5609	2268,7644	727,2389	1677,2275	778,6812	598,5622	1137,272	961,4976
2299,2468	1405,7114	1691,5834	2027,9687	644,4959	522,0616	1473,2455	944,6487
2053,7749	1049,4365	1613,4069	1831,9311	1389,2976	863,0509	1379,2107	661,4316
1981,2587	1838,6631	1816,0952	1334,5912	1172,9121	482,6152	1363,8534	683,4454
1929,0004	2151,7667	544,3821	2383,1891	1309,0789	421,3984	1366,6007	781,8906
1504,3303	2281,8897	2222,253	825,0023	582,7482	1256,7514	944,416	553,6825
1178,7429	2173,1994	1474,264	2131,1503	1153,9688	1087,2518	855,9861	1117,9404
1016,6497	1050,2296	2026,9952	1929,8658	969,8683	853,4388	945,0123	1123,7221
964,5842	1948,7176	2104,0009	976,8706	901,3128	1655,2889	719,713	415,6452
1124,1861	1918,8487	2057,2236	1239,521	925,4936	950,5711	1160,298	854,4447
1123,0079	1627,032	1763,8884	1328,5877	1075,8328	1092,9074	1042,3221	1574,7508
2111,9692	2014,332	1583,209	1349,232	830,5607	252,8792	1136,7998	842,286
744,3729	1952,4871	2006,6645	1887,0387	449,268	1262,9513	1200,2325	958,2629
1520,1135	2090,2582	1557,9072	1350,2826	567,0822	1090,8421	805,9542	840,2345
1285,3931	2141,7874	1663,0526	1613,3673	1207,0241	638,836	1095,398	624,1781
1639,9035	1796,4194	1560,4631	1495,4256	1244,2474	854,3714	1461,1179	865,8326
1962,3877	1978,4528	1669,2683	1511,4493	632,3325	783,0589	1120,3504	170,2057
2044,9303	1905,5977	2357,1558	1801,4037	624,1283	732,5472	1230,8209	212,728
1347,1777	2909,389	1547,5841	2497,8106	715,6878	795,4765	961,782	709,6528
1327,1798	1901,0137	1943,662	2016,1812	1211,0161	717,0338	1348,409	517,7288
1467,9041	1572,2364	1788,3673	2548,5356	690,4095	818,4153	1578,5262	569,8647
2075,1598	2574,5911	2179,8266	2037,7197	660,799	913,0297	758,8743	957,2663
2254,8004	1305,4756	1955,1207	2284,8105	397,9626	638,0121	681,8604	778,7163
2256,9289	1404,4127	1966,1487	2102,5288	759,8382	802,5827	1325,4517	784,147
2367,6657	1537,1077	1794,5092	1781,8537	1092,4756	720,1549	1114,8047	541,2035
1859,5113	1767,1987	2808,7046	1653,6708	550,9107	445,0289	1062,2014	1014,5012
1348,9661	1269,6415	1735,7898	2703,0021	824,8983	841,2817	680,7894	127,5175
2256,2725	1479,8188	1935,7947	2652,6141	1003,6502	999,3703	799,9427	1051,378
1621,9131	1376,937	2038,1064	967,1885	1727,9947	910,3127	904,9466	926,6006
1419,5716	1326,7546	1788,5244	1359,0186	601,8005	486,3927	1720,4948	595,5877
1820,1604	1663,1954	1735,3117	1380,4291	943,1099	864,1072	727,8831	573,304
1870,8971	1452,4767	2138,8792	1235,5537	581,7842	1212,327	1125,7236	352,493
1813,082	1395,1996	1714,6826	1987,278	795,489	1097,4321	1598,6391	691,7678
1989,5404	1113,1776	1871,8644	1389,5814	1120,3663	1244,9459	1224,0353	1097,1326
1790,4943	1705,479	1648,8925	1947,9356	1340,4474	917,8126	1328,3852	358,9584
965,2389	1225,2165	1385,4902	721,4843	794,909	1161,5855	993,8982	611,2032
1053,0666	1118,439	2015,5842	953,9894	962,8657	1128,2718	1256,2429	427,119
1802,5579	1912,6008	1657,9349	1453,9402	900,0101	930,8351	1070,338	444,8176
1765,9215	1306,5073	1905,8663	2105,0504	745,8103	1179,0447	1304,8173	426,1723
2082,6579	1050,0976	1675,0407	1641,5382	562,4795	798,0748	761,8796	419,9511
1448,9088	1176,7902	1764,8751	1505,5545	1009,1779	1020,0519	1250,5013	386,5673
2342,5236	2043,9502	1995,8472	2639,7583	827,2012	760,8983	825,8325	726,3628
1829,852	1837,1831	1478,4282	1906,2003	1046,9587	966,4225	1005,1404	783,7574
2262,4441	1977,3024	2594,0639	2367,9621	723,3997	1039,8204	991,5678	935,8199
2746,3564	2020,3783	2105,8698	1865,0366	1304,6209	846,4201	933,3335	1045,3881
1113,2418	1354,9161	1808,8186	2429,9643	1320,5791	1003,4671	569,819	920,1388
2227,9972	920,2017	1801,7876	2181,6499	1096,755	960,5191	458,4388	1138,6589
2485,7845	2427,9736	2058,8629	2960,136	984,4004	1029,771	338,768	678,5953
2462,8803	1583,6126	1983,4052	2266,6142	940,9166	1052,95	1061,3259	798,9081
2108,1957	1918,7684	2104,7869	1842,4923	850,0398	748,3206	275,1755	864,9884
1915,9562	2405,7043	2201,2492	1448,4074	1099,7413	890,8749	666,7691	1041,6414
2705,1132	1515,2857	1984,2739	845,7681	872,3075	889,5375	834,3252	561,4313
1153,1663	1537,5133	2082,7083	2072,1861	1426,6165	897,3588	1029,4608	658,6391
1288,5317	1893,0462	1886,5461	2452,5738	896,7731	890,7861	699,4397	782,3673
1399,7083	2135,116	1986,5333	1910,7594	1096,0515	983,6297	850,8846	1093,8242
1511,1534	1939,7655	2332,8368	1532,6254	940,6661	846,9339	603,3333	662,9698
1160,7508	1986,7204	1795,1619	1547,0676	1311,743	1238,1004	788,8326	905,2192
1333,0133	2056,22	1632,7423	2179,0724	813,5183	991,2661	844,4491	950,6793
1798,6579	1955,1337	1744,5144	2308,3194	1015,0354	586,4028	946,1412	748,1793
1598,9239	1960,0454	2047,3797	1495,3005	1236,4241	980,7695	530,9909	597,16
1372,4614	1988,5201	1851,3689	1697,2232	859,5226	680,3126	606,3471	974,2255
1927,4026	2515,4684	1869,317	1349,122	1270,5733	761,4275	1020,524	492,6446
923,7615	1300,9611	2260,2054	2135,5901	1744,9972	1073,4591	752,0273	706,0845
1755,3342	1228,6356	909,0668	2094,5133	1330,7746	758,846	899,8349	590,0009
2227,2678	1784,1901	1857,5856	1743,6695	985,6742	1159,2594	719,656	669,9104
2075,9093	1457,3889	2285,2964	2508,9476	867,4731	904,3882	416,5292	485,6976
969,136	1446,8271	1036,7644	1600,755	1216,8971	744,7165	769,3899	693,4069
1523,0771	1396,138	1934,5415	2524,2929	1163,272	873,6032	715,1347	787,3654
1301,4158	1805,8922	2676,6721	2568,4161	1134,9589	546,9411	616,8666	561,6675
1794,0657	1723,2092	658,4288	2155,6306	715,7954	890,4062	844,6542	1011,6086
1989,4027	1820,1684	900,6214	2053,7715	932,6894	897,4342	969,45	829,5451
1422,9168	1202,2134	2316,0455	2588,5765	725,2145	773,4244	424,1229	557,494
1448,0617	1020,1558	923,4292	2223,5109	576,9248	835,8774	811,3248	863,2154
2051,3691	1882,2358	2343,4855	2419,186	946,4514	616,8205	841,0105	864,6193
1654,026	2259,1461	2152,2511	1914,4252	453,0869	1175,3045	952,7732	1174,9822
1374,1435	1775,5029	1270,7236	2223,9922	875,407	855,3656	505,3753	993,9545
1819,3134	1227,926	1481,2702	2168,8916	676,5172	1052,5978	904,5914	862,8939
1757,5418	1443,6695	867,9546	1874,0577	860,4718	850,4126	892,4094	756,5568
1530,4138	611,5663	722,5987	2499,2236	1103,8879	1024,2617	617,1795	796,5773
1734,653	1787,7905	1415,7708	2179,2162	1022,0119	1025,6351	1160,7305	559,6759
1847,8164	1817,9923	579,7416	2097,0693	1368,9911	1093,6257	1030,1936	1042,3076
1484,2145	1814,5991	1339,0305	991,8871	1154,903	667,9153	979,965	944,9484
1773,0573	1434,5487	834,49	1451,1581	956,8103	953,9446	1142,4658	1201,908
1971,9887	1455,4334	1472,3247	1915,1864	1078,3636	721,5948	789,9164	1065,552
1642,4879	1530,0358	1007,9635	1527,2193	1028,8587	691,7791	625,6661	949,3824
1934,3318	2107,2925	1234,2742	1163,3084	918,7781	654,9806	811,1329	983,7888
1705,5409	1722,954	2088,5116	985,4633	1080,2988	720,5948	882,2293	836,8939
1670,5165	1253,7815	2228,6718	1935,3654	1265,2304	402,104	719,3837	708,1066
2266,3726	1615,9457	1133,6114	1954,3432	1379,1874	530,9076	1155,9514	999,164
1102,7214	1974,3272	1400,4464	2112,589	375,2095	459,6023	671,839	983,0692
2468,7604	1485,8622	905,9457	2213,3232	769,8258	703,406	522,0731	1135,4813
1957,5114	1511,5872	1294,1246	1997,5613	843,4032	531,1349	798,9407	941,2018
833,3156	941,7847	1050,3272	1522,8944	560,4294	841,5811	1018,2465	1400,0266
2022,7918	1655,5693	1855,2702	1642,4236	430,5323	907,7718	674,6125	1332,0072
2364,1275	1485,0165	993,8078	1886,3727	351,9769	709,9926	1215,7438	1034,8661
1122,4554	1615,4914	1005,1936	1697,0535	320,5563	1099,3214	655,5221	1112,8908
1613,3764	1617,8215	480,8721	1851,8324	921,8168	1057,6497	599,5535	942,9042
1354,9083	1545,0166	691,2508	1552,0912	946,3133	946,2468	723,5666	1075,1773
1816,4767	1288,6619	611,8727	1852,0642	790,2019	1086,7589	704,5975	899,3082
2227,78	1180,1071	1594,5889	2222,5474	901,5859	1084,5157	854,7997	1306,3702
1999,5355	1316,5639	576,9674	1965,8459	826,1212	1237,9446	464,1123	867,2481
1704,2603	1578,3405	1014,943	2002,1055	644,3268	1286,2519	822,0165	1135,4111
930,9647	1618,9108	596,9176	1931,2111	704,0079	842,5778	1211,7383	1018,962
2506,9826	2044,7549	1174,3679	2461,5111	478,8479	1189,164	847,5215	914,6392
2226,4762	1729,4333	497,707	2134,4015	660,4442	1077,2445	1233,268	969,3726
2062,1466	1727,1667	679,6108	1949,2879	1432,7316	902,3991	1349,929	932,6757
1377,5692	1758,5796	1467,8302	2033,4254	180,7369	1083,7156	620,2098	924,4069
2537,4074	1432,5542	1625,8227	1373,9504	744,3237	952,0419	864,1659	1165,5644
1761,4169	1934,3978	481,8513	1967,6842	322,3724	744,0503	989,4864	1866,7465
1467,2693	2308,6153	552,2838	1993,0338	658,6376	964,9154	881,8584	359,6304
1775,6332	2470,2534	1323,0561	2217,4067	676,2772	778,4557	1085,6948	1109,4024
1647,2504	1709,6288	1569,5811	2219,777	401,0973	454,6212	1156,1321	858,4233
1571,9895	2470,5594	1234,3519	1727,5987	401,335	475,0494	701,6009	647,6573
2067,5756	1222,232	743,2084	1865,3131	431,5068	591,6333	810,8293	719,5596
2276,0274	1520,5578	1812,8973	2127,5752	835,8639	490,5343	1185,5781	1381,3071
1521,4274	1296,2556	1505,5199	1435,7548	784,9902	600,9775	1050,0616	408,1351
1561,9259	1710,2847	1793,3299	780,4597	536,4011	375,2577	650,8697	875,0868
1583,3951	1753,8443	1054,9698	1299,9697	424,3115	719,3897	945,5095	726,1844
1508,0266	2259,6659	459,2415	1360,3681	963,8951	537,931	989,2341	1310,5701
2191,8677	1810,2892	1391,5566	1991,8888	1698,3318	622,6312	1047,8345	1128,0306
923,9391	2089,4095	457,4406	1122,934	861,9076	439,0838	708,0769	881,3079
1898,9197	2123,6654	1583,761	1843,1174	305,5759	412,7606	850,1587	895,6882
696,3993	1767,4388	654,5329	1967,6828	695,3481	534,0117	1147,6403	373,3275
827,5956	1284,3154	1460,163	2695,0469	565,7069	606,2044	1072,6672	743,908
1806,1968	1535,8328	1664,0874	1727,4414	478,8407	582,7808	1284,3598	603,8776
1824,9866	1903,7744	1959,6736	2029,2161	810,6262	376,1266	994,5977	827,787
564,9337	1761,1561	503,407	1920,7831	447,3065	555,3422	915,3428	750,8165
969,5215	917,2595	408,3432	2002,2161	505,8472	704,3769	280,1662	867,7653
839,7891	1397,025	2174,7901	1160,2261	986,4829	551,6641	1289,9507	799,9359
1387,5883	1761,0329	1382,5625	2198,2455	610,3541	401,3855	894,6106	1011,525
1049,5842	1197,9652	2053,0342	2084,0494	852,1501	811,8983	1095,6131	979,4726
1516,6566	1838,083	1843,5576	983,2181	458,812	318,3904	624,5754	946,5524
1588,8524	1401,1585	1911,176	1955,7422	856,8406	774,7779	888,3176	1100,4513
1210,2095	1099,8296	1495,2111	1541,3109	1227,6186	479,697	628,6477	1041,4773
1505,4374	1894,004	724,0468	1129,911	763,5094	498,646	1020,3465	1039,3937
863,1896	1446,9346	1897,5656	1426,2093	1318,4836	753,0629	691,1806	1157,5264
1262,4243	1202,595	1621,2525	1793,6759	1086,8603	657,2703	598,7612	913,4998
918,0987	1563,8435	2220,9976	1348,9558	843,5272	714,46	498,0077	706,714
761,2515	1595,4366	596,566	1399,0264	498,8561	537,9668	1031,0779	973,014
1001,0824	1270,8435	1360,2509	2354,2598	335,7931	506,0537	699,993	1139,5663
841,2115	1157,5924	332,6735	1888,4226	726,3591	612,3786	1161,7513	966,3947
431,4867	1244,2875	985,5666	1610,315	498,5573	812,5447	764,233	947,6295
896,4684	1869,8454	424,3437	2155,3463	429,001	540,5653	762,5715	1100,5605
1899,726	1210,139	1139,71	1692,7394	355,3291	562,3696	931,258	434,2353
926,4764	1348,7442	1495,1897	1520,0123	476,9855	473,3879	1132,5555	385,0372
2472,07	1256,5506	1357,2214	1212,6029	377,4811	754,992	1015,3308	1227,9164
2202,4703	2111,7418	658,8162	2031,9254	451,5779	656,5645	1154,57	1080,6212
1813,3809	1256,106	228,4033	2390,6833	606,6548	682,0485	1360,5854	1028,6067
1909,9333	1512,7884	887,0998	2074,0868	614,8426	520,6349	753,8787	1188,7171
2075,5804	1219,6244	772,6042	1805,1947	402,3969	671,1841	791,2112	744,0263
1803,3758	2298,2277	1191,7074	2153,937	366,0994	585,5021	1259,1415	678,5768
956,8118	1801,7245	1255,8225	2301,5228	1078,1323	700,0485	1158,139	964,0455
1528,3222	1333,1969	933,116	2671,8122	380,0913	553,1893	1526,4906	1180,4668
1402,8416	1044,3285	1065,1595	1658,8877	576,1621	418,1773	1218,7907	430,8476
1197,8077	625,2566	1150,8744	2640,7536	525,3598	685,4962	1352,9817	1156,2905
1181,7096	1497,4286	993,8348	2536,0643	813,8884	803,9685	1326,9697	755,1178
1715,0805	1482,8239	1020,2227	2793,9668	910,0425	794,2966	1819,4952	998,9799
2187,3219	1513,6491	621,5715	1758,4902	575,9925	673,6674	1054,1538	925,0392
1753,5717	1242,8153	1525,4277	1489,8988	1096,6357	879,0082	1136,7043	922,2607
1951,9239	369,3626	716,7689	2500,5435	473,2841	705,6736	1177,529	358,4534
2903,0703	1038,7258	1532,3992	1726,8156	890,7548	878,1534	1200,9426	1123,3703
2470,0769	1000,8232	1653,946	1119,1335	755,8446	824,1783	1181,6571	837,2606
2440,6731	733,6699	1957,8414	1279,073	543,2563	948,1585	1208,8859	718,0165
1758,1795	2053,9219	1981,3373	2143,9511	496,6222	700,8508	1341,6337	658,908
1577,2078	2237,251	1918,5802	1761,4134	965,242	441,1709	1015,591	846,3743
1558,6509	1027,9025	1912,4472	1763,9806	831,0019	468,9017	1413,6553	587,4977
1339,6426	1401,4065	1810,9639	1781,4916	754,3148	613,1877	1409,4702	865,1239
2285,3608	1289,0874	955,4734	1664,8211	798,6213	621,9068	1490,6041	892,9894
2159,649	2165,2373	595,3188	1472,3203	795,3686	618,4648	1323,4869	850,6452
1545,4299	453,352	691,9916	1739,4864	798,9329	639,0205	1516,591	506,0419
1722,3906	570,8788	2131,2157	1514,6383	523,5091	754,3834	1126,9385	599,3425
1769,2453	1149,2453	714,9224	1466,6477	681,6738	772,6689	1194,9712	1475,2432
1706,4951	918,6794	2433,5995	2005,6268	813,4231	371,9282	1189,0526	1356,5418
1962,9378	860,4597	785,0221	1621,5803	698,9006	210,1438	777,8731	935,8086
2005,1415	1029,3624	1122,4973	1364,461	804,723	587,5955	1058,2342	830,926
1754,2972	1936,5721	1571,0674	1181,8384	740,7526	996,056	1243,9639	1084,3014
1734,7639	1673,5108	1299,872	1507,3195	949,9995	344,5064	1638,8573	771,735
1736,2029	1816,4642	1423,128	1909,8603	973,8222	513,4653	645,5468	823,721
1116,3141	1922,4745	1056,7968	1678,9942	968,4888	530,4413	741,1708	704,7979
1402,0586	2002,3821	787,3492	1249,9175	700,6155	190,415	814,7291	859,5783
1198,2501	1876,527	1431,5153	1541,9464	230,5808	451,9606	997,3187	1465,0701
1584,9171	1253,7456	1482,7804	1731,0509	734,5048	591,3058	684,1195	1006,0017
1183,4189	1221,1443	1635,9897	1311,0132	1048,7199	293,4966	1256,0324	962,547
1497,4744	1805,8667	2122,2275	2063,5157	636,2213	828,132	1206,4718	859,5368
1264,4072	1900,1534	1261,2807	1829,868	651,8924	815,3194	1165,3605	746,6936
1158,5556	1032,7578	1396,6078	2516,6469	662,8462	598,8071	1343,5695	769,4668
903,7039	1817,0609	1500,6169	2585,6039	463,438	618,478	1611,4455	588,82
1570,6683	1642,7266	1609,2208	1525,2492	220,3254	767,424	1046,025	567,7062
804,6603	1574,9366	1557,6072	1646,0785	739,9684	395,3008	1050,6111	796,7722
1748,0246	2040,7746	1678,7225	1889,2167	602,9929	1122,158	1676,404	799,6339
1293,0256	2116,8726	1601,0381	1833,6071	579,657	1037,7785	857,7159	673,7666
1079,4261	1984,6419	1880,9191	1961,622	797,9476	632,6023	594,882	1045,1382
1746,8982	1497,949	1823,0249	1286,3761	634,4029	515,0586	751,7158	974,2688
1341,982	2090,6374	1552,3112	2498,581	613,9918	882,7738	1069,1018	1011,5226
858,0463	1993,5794	1959,5419	2176,6441	1139,8968	641,1742	1198,4454	943,2691
2098,3568	2165,1657	1813,3241	1936,471	857,5987	677,9676	1216,8496	904,9168
1751,3699	1733,2695	1595,6772	1940,0282	881,8539	913,1279	911,1307	841,6773
2382,9325	1923,2735	2161,212	1804,0752	1322,1537	1115,232	1300,5523	969,6381
1326,6708	2475,3711	1920,494	2170,496	694,5646	757,7789	1417,8756	1047,7517
2128,2774	2148,6024	1698,7767	2208,4212	924,7449	741,8288	1166,0776	866,6343
1574,2975	2102,5791	1504,5041	2020,2449	668,944	850,9798	1151,7379	1091,1193
1852,1256	1955,3621	2185,3992	1768,5629	1249,5281	674,2116	1099,6537	1457,29
1622,0877	2278,9445	1738,4247	2252,8089	960,1378	625,7017	895,2324	788,2374
2715,4513	2355,5454	1334,2185	2245,5286	194,7961	1029,9212	996,2978	1056,7976
2208,086	2578,6933	1731,979	2264,8707	175,461	866,4579	1075,5002	1161,1407
1738,1286	2141,0712	2377,436	2397,4925	845,5719	377,3049	951,3127	893,9058
1758,3909	1971,7668	1186,2958	1912,6815	957,8229	692,0725	920,2354	1082,6734
1133,2747	1754,6747	2648,6844	2282,1009	241,0588	746,7139	1150,229	1303,6926
2108,3753	1508,2443	871,2086	1886,0991	538,8462	669,9359	1149,2832	877,2833
2199,249	1785,2549	1150,8442	2040,9575	332,9071	483,1835	1181,0297	804,5517
1500,6518	2393,7399	1413,4828	1843,4517	313,656	505,3223	1288,7544	819,9777
1750,1636	2247,9873	1221,2756	1891,1659	812,4662	503,1529	1288,6527	751,3894
747,0203	1520,9913	2022,7335	2393,039	707,1087	412,4365	1566,2052	986,6295
767,3705	2013,4	1096,5963	2398,7156	605,3592	856,8567	1578,2438	859,3341
1313,4238	1499,1402	1636,8845	1825,8888	158,3977	504,0562	1145,6088	1197,0219
1068,1803	1839,0448	1123,7529	1754,1367	626,5562	944,6507	1075,4327	980,2317
1667,2821	1788,5728	1530,564	2084,9059	726,7906	529,2137	1386,7244	993,3903
1439,4073	1644,7964	969,7931	1928,6015	757,2611	430,5621	1002,4547	1457,9219
1631,9125	1459,7025	1755,9259	2152,9653	619,8922	774,4843	680,065	1409,7395
2481,143	1247,4215	1763,7409	2209,6897	634,0579	636,5825	1157,1905	954,0324
2555,5881	1212,8903	1307,5985	1891,9233	781,9722	574,5032	1559,2919	951,8963
2669,7892	1503,217	1711,2599	2332,9801	675,5264	487,5392	1405,2666	893,2927
2704,0632	1431,2457	1502,0023	725,755	725,5412	680,3004	1464,9994	969,8379
1823,5584	1839,5465	1126,604	2523,6737	674,7633	605,4957	920,1403	1217,4778
2007,0399	1722,0092	1616,3943	1030,4992	667,7764	854,3874	965,1275	871,3878
2277,5721	1529,5848	1553,6874	2122,3452	677,0524	804,0314	1121,1904	912,5415
1789,4597	1343,6326	1542,3608	1934,2081	776,8249	621,5231	927,2512	1100,2472
1791,0083	1548,4251	1212,4335	2233,1712	858,1955	784,5341	928,392	927,9917
2246,5432	1451,7188	1811,1387	1646,0781	514,6601	505,298	1225,302	1039,3648
1803,2197	1474,5812	1181,5587	1546,1123	642,9231	576,4317	1467,7667	812,1368
2133,3248	1951,0516	1851,7474	2052,4249	801,0272	705,8267	766,1837	909,4461
1632,3187	1482,1868	1631,2081	996,8986	952,5301	704,3003	1511,0437	1053,1305
1779,489	1199,3162	1137,9018	1609,2182	775,4595	650,2801	641,5682	1264,6601
2362,6154	1759,8727	1621,3107	1818,7338	916,031	629,8091	536,8715	1265,0679
2112,5475	2276,2593	1525,3277	954,7714	765,9618	498,3471	819,2119	1195,5455
1526,9594	1474,0459	1735,2875	1310,8609	507,6551	430,4392	585,8624	1576,6208
1348,5701	1776,8809	1621,4082	1686,0595	853,0253	732,8047	327,7621	988,7518
1946,6042	1764,0635	1283,4379	1284,5055	510,0799	1030,6687	869,341	1082,662
1111,3077	2135,1321	1813,1589	1739,2609	911,2801	534,0385	781,4728	1012,993
1816,9688	1217,6311	1552,6188	1324,474	710,2027	603,8037	460,6016	830,2401
2390,32	3190,2158	1343,7258	1301,0611	956,586	806,4465	2042,6368	1126,0669
1766,8011	2661,9208	1813,5064	1314,3666	922,7317	987,57	1119,5132	907,5553
674,3287	2000,7762	2574,8297	1918,1621	757,8322	974,8885	476,8294	1143,3181
1917,1521	2164,4191	1280,1486	2130,3297	518,4864	569,3537	598,196	1209,6009
2570,5948	1487,3428	1754,1566	1539,2764	542,8107	722,0422	797,5991	1062,5936
2054,7064	2050,6813	1789,5349	1662,1984	754,4345	745,7245	1325,9256	885,9165
2301,4413	1603,462	2681,8937	1707,8111	337,3684	672,8962	1131,796	827,7954
1946,8834	1130,0865	1405,7757	2614,6297	674,0654	863,5284	1264,0508	839,427
2672,4834	1089,9205	1776,7492	744,6489	333,9313	661,6594	1261,6108	584,4102
2300,2401	2107,6485	2174,8145	2731,7476	690,2133	447,2583	1128,2431	986,5984
1885,3084	1333,1417	2292,3813	806,705	454,1945	540,1912	1013,3357	1146,4006
1720,411	1606,9902	1032,4004	2101,1269	570,6757	671,5204	1316,1309	952,1676
1829,449	1870,878	889,0191	2396,0843	666,2954	576,4716	481,6873	1095,3339
1658,3544	1365,8621	436,0978	2572,951	515,9059	706,8889	920,5168	843,9528
1024,2227	1338,2133	1113,8906	2284,022	859,1065	580,2308	1179,5333	1237,6837
1367,5169	1676,4759	1355,4765	1946,6956	714,8681	893,4778	908,5673	1284,4619
1101,4937	1875,2705	392,0465	2269,0344	1501,721	601,6104	1112,2112	1065,4311
1339,5341	988,5918	818,728	1534,1074	674,4792	784,1404	1548,3927	1285,8379
1428,3012	961,2358	460,9953	1107,2058	394,8291	633,2702	1087,1647	1010,8254
1402,2391	1268,5532	1151,8441	686,9811	379,6025	681,3175	1031,4353	1166,7318
1727,8511	1557,6084	314,1033	3006,5574	773,9986	418,9828	1105,2161	922,3634
1967,0252	2219,2809	1440,2723	1466,3401	423,6169	874,3361	980,7629	930,8532
2413,8315	1803,1955	1536,5965	2259,4969	423,3866	1011,6152	1391,1829	1409,2328
2130,3835	1852,8733	1761,6934	1229,6131	361,926	1112,0179	917,4824	1197,6479
1576,8697	1777,2009	683,7427	1627,1001	361,4091	927,2912	1122,88	971,7601
2084,2652	2815,7314	778,0817	1364,0311	408,762	817,9314	1127,4462	1117,9873
1919,056	1893,3601	1210,3314	1876,4966	207,1611	863,747	540,7928	1262,178
1876,5304	2024,2107	1017,7294	2146,2545	288,7097	826,7338	1129,9503	758,1601
1567,6393	1585,1144	501,9356	847,0612	228,439	945,6962	706,0325	853,9716
1323,6285	1418,9609	1509,9025	766,303	1198,3182	849,3018	744,6028	1126,5515
1795,0917	1914,72	1503,7509	721,3024	1330,0004	891,4281	745,3801	1005,7799
1934,4792	2194,6863	1384,9919	2916,1767	988,4694	877,0296	1027,6548	948,7597
1893,4524	1287,9315	1941,8614	685,5305	852,3904	759,7363	1283,5678	780,7744
1251,1603	1822,4719	769,6167	1430,19	799,1996	709,4072	1315,5286	1086,1018
1325,0733	1482,7959	2603,2813	1668,4771	881,2095	730,8706	1238,1728	637,5505
1699,5127	2652,9303	2625,4903	1991,1044	897,5837	696,2464	1339,1531	613,1605
2044,5452	1527,0973	2637,4599	1756,5321	1020,6864	714,4148	917,1267	934,1896
1444,0807	1996,8669	1642,1822	1814,2009	1065,5612	693,2473	969,8547	865,3518
1564,2757	3410,2206	1099,4537	1607,6436	1149,9794	706,091	1008,9872	762,2723
1087,6335	2395,7559	1443,5735	1406,9211	857,0803	611,8209	937,135	951,843
1762,1267	2334,6378	1618,7555	889,7325	777,4428	672,9758	1016,769	771,0907
727,7529	2336,8581	1364,0189	784,1927	832,0613	678,6501	1392,6076	1065,9302
1287,0968	1894,912	718,2704	1932,9547	982,9307	736,3124	905,8878	1015,4101
1590,4945	2346,8954	1507,3805	2072,0309	1088,7362	770,0147	1037,8077	873,0068
1115,1077	1686,5763	1012,1826	1908,7092	1210,5831	846,7551	1001,1543	729,599
1400,7509	880,184	1525,6018	2204,8171	1104,6667	930,8187	1116,2169	742,0897
1543,1862	1778,9671	1535,306	1991,1102	744,1648	434,1917	707,8111	755,653
1813,3035	1518,2274	1415,9135	2094,4758	770,8008	865,9439	707,4801	1073,1516
1294,9709	1729,3754	436,766	1954,9349	616,2981	693,6316	1286,9413	931,6123
1469,8609	2133,9595	1497,7799	1745,1361	571,5976	1050,856	1044,7188	724,5144
1151,8397	1602,2785	1680,8986	1788,3931	522,0074	832,9839	809,8777	615,7277
955,9481	1316,1333	448,0086	2037,1488	623,6345	788,2016	1094,511	724,8536
1470,1491	3050,8533	1439,4755	1680,0724	531,0288	824,7573	1017,7478	728,3755
1373,3222	1896,2188	1139,2081	1741,7398	1181,6568	771,9615	917,8645	669,8
1770,0564	2578,8861	862,3735	2862,8008	775,0978	543,1514	950,4163	1098,9605
1337,7812	1635,2042	702,0423	1776,7918	406,3802	549,0549	984,4455	1005,7991
1355,2926	837,9099	735,6245	2404,5834	413,5214	535,7336	980,5619	631,2295
2036,7959	1196,6953	856,6586	2489,7823	394,0257	758,1939	881,4679	716,4514
1675,1058	2156,9832	682,0646	1963,6728	1036,5948	898,3633	847,6268	884,8455
1410,8745	1875,9482	663,038	2072,1288	1017,3573	447,4009	832,0767	889,1231
1630,0848	1128,996	822,8931	2156,4318	601,2188	705,3859	962,3848	741,7297
1773,8796	2196,1836	1905,8993	2198,1131	638,9966	838,4673	1233,3656	651,4341
1718,3587	2319,7486	1894,8378	1832,9619	1010,2488	539,5846	1162,6489	932,8346
1548,5229	2114,2061	1997,3922	1326,3754	889,7954	453,0359	1046,9771	652,6642
2322,6595	2022,865	2037,2676	2254,7634	784,1677	337,7288	1167,7779	898,75
2039,5707	1944,0924	2018,5267	1921,8032	968,7351	800,9519	881,8752	805,9155
1783,685	2447,0871	2222,4572	2279,8082	777,38	385,845	1294,9281	633,3212
1651,8697	2316,7562	1977,7211	1516,2982	1226,628	766,235	862,2602	624,9022
2035,9063	2042,061	2169,3147	1830,2275	1204,8081	586,0443	1302,0445	512,7451
585,3329	2260,8114	2051,4295	1818,4962	1213,3482	580,274	1108,0081	610,9839
1655,0468	2483,3388	1345,3793	1881,2038	825,8322	765,0434	1357,1947	771,3736
2579,2712	1530,8286	1848,1728	1943,6198	693,4136	458,8907	968,9611	770,6681
1591,4307	2052,626	2423,5179	2200,5465	615,0492	228,3405	784,8772	675,5634
1568,2743	1617,1142	2195,8565	1834,2416	931,188	593,9829	936,8622	702,6589
832,8337	2077,8368	1669,0111	2057,6978	722,8416	442,0764	854,6074	1195,1676
1628,6871	1547,3148	2242,4522	1660,5435	637,9137	623,0171	690,2266	874,2681
2378,2292	2012,2965	1712,8488	996,1895	1328,7626	770,3346	768,7405	1295,956
2114,7039	1789,4349	1501,0079	2707,4862	1049,6696	641,8994	966,111	757,1733
2398,1942	1249,4832	1574,9215	1897,6381	883,8847	712,769	616,8657	936,6568
959,1129	996,3444	1900,2864	2060,2703	570,064	830,0752	1072,6718	847,949
2229,6919	2128,0585	2333,0511	2185,4158	647,8474	729,0334	822,3654	1038,8008
799,1756	1366,1553	1040,5316	2810,0829	1338,3825	899,1032	862,1333	938,1676
2465,5027	1850,9523	1814,7706	2266,3026	1259,2126	453,93	734,733	1020,0942
1392,5061	2209,9117	1609,2342	2453,5203	968,6835	768,818	1147,6368	826,5077
1212,3571	1822,8604	1897,0734	2257,6122	548,8039	531,5701	743,1035	742,9653
2123,9478	1798,2851	2123,1995	2381,004	273,4139	849,6849	741,3866	1309,0713
2037,1426	1899,2475	1912,3909	1793,4769	557,5955	808,1979	785,6964	862,2041
1871,3257	1958,8672	1769,2333	2054,0893	388,9968	822,0032	946,246	619,6866
1353,2006	1802,7907	1846,9819	1769,0954	655,8415	214,4896	899,2925	852,756
2183,375	1805,6348	2061,4786	2239,0125	877,7009	313,2722	991,5042	761,4816
1446,394	2317,6453	2222,2045	1426,9419	883,883	854,8609	802,8184	852,5173
1613,6455	1721,9063	2142,562	1976,0311	749,3123	801,7217	775,6577	1312,2751
812,6787	2073,9274	2546,1029	1889,7548	892,2575	974,4799	965,7222	1547,0656
2815,3395	2323,5795	2144,1383	833,3852	442,6414	719,2552	1116,397	791,0807
2927,2622	2211,7435	1902,4413	2768,9018	587,1269	172,7415	759,8528	436,2446
3299,8135	1925,5642	2579,4826	2458,0937	951,2587	325,6627	1462,445	680,4739
1859,5036	2086,1522	1937,5107	2341,7585	427,2681	658,6859	680,009	635,1119
2702,4096	1878,2791	2461,0749	1433,4	403,472	649,3155	972,6627	554,9238
1681,5053	1619,9646	2321,0328	2797,023	423,1255	964,3831	548,3717	1364,9816
2481,309	2392,71	572,4741	2524,3391	377,3416	634,7581	756,0229	1606,6665
3799,2906	1946,8496	908,3911	2942,6183	277,1623	619,9578	850,0186	919,6483
1881,9738	838,9015	818,6347	2131,3652	534,6353	657,4529	1206,9962	1127,9465
2093,4167	1471,2241	1134,5622	1948,9682	341,8572	140,8271	845,9694	927,8843
2584,2424	1994,5199	1684,7632	2241,4332	559,3614	504,9349	792,3652	680,7278
1205,0952	1713,0574	1561,9369	1263,8345	277,2764	735,5084	921,6157	666,8037
1108,0594	1385,3523	1110,0314	1848,5608	744,2854	787,5969	1032,0435	796,1783
1367,9886	2113,7902	1282,0711	2751,1657	320,0983	1089,4965	796,2672	876,1687
1376,0651	1003,917	1408,3943	1791,4423	774,7538	862,3066	657,2016	885,3844
1120,6719	2419,9057	1874,3055	1608,9233	679,8763	1006,7047	1546,3804	895,9345
2242,0167	1200,5689	1606,8201	1941,1889	674,879	705,9594	464,0256	851,6362
1916,8771	2978,7561	1058,6502	1960,1524	755,7866	912,4155	548,6541	918,4731
1080,9701	1267,1157	1546,9602	1665,1968	176,0333	1086,9123	660,4032	622,7749
1609,2019	1795,6293	1679,2339	1822,5956	498,7905	1090,6174	838,063	1014,1349
2118,4803	1160,6018	1779,5871	1209,318	354,9493	672,8967	508,3214	886,2716
2223,3446	2264,5429	1035,1982	1451,5625	845,4508	821,0303	798,8995	1017,3088
1408,0694	1786,6757	1194,7969	2001,9447	818,2518	890,3248	839,3131	1051,494
995,6179	1262,9036	1837,0129	1296,8043	163,8909	838,8587	921,9506	692,7295
2282,6814	1798,073	1925,2115	1646,8494	934,7125	898,3312	913,9712	729,6945
1355,4423	1969,3236	964,3425	1374,4503	339,9199	1123,3203	894,1441	721,6047
1762,9106	1641,4994	1267,8748	1610,4941	676,9178	932,9183	733,4805	952,1428
1718,3417	1402,5467	1665,9687	1503,7471	986,3351	1167,2158	670,8341	1055,9778
2218,5387	1542,4348	1275,3351	1307,0842	628,2607	928,6842	852,2881	715,4427
1263,507	1604,7071	1821,4115	2196,361	1415,0757	878,9473	1001,6594	996,7212
2277,3537	1908,8043	1846,761	2126,1193	204,271	1037,875	846,7025	880,4178
1838,3122	1501,1137	1396,9266	2042,4754	568,0563	990,4373	618,3476	881,432
1354,7452	1648,6813	950,7448	1704,0128	869,3654	1058,832	864,5455	896,8592
2014,3011	1114,8537	1056,6851	2506,8518	483,8202	1015,3363	944,865	1002,4883
1214,8206	1262,049	1273,1523	1373,6806	427,6498	1006,4041	825,7301	963,7451
2476,357	1186,2072	1147,0582	1795,0376	760,7588	864,1602	806,5088	1099,7701
2277,5028	2288,3621	835,5938	2130,2065	937,4578	945,6182	1192,9981	997,4108
1947,9321	1440,7935	1172,4479	1539,0197	249,3503	1008,7621	1337,6076	883,3016
1409,3824	1708,4632	1039,9774	2154,4507	337,7461	984,756	1078,9467	858,66
1826,4136	1515,2287	1515,5993	2158,262	630,0978	989,5619	829,0715	1048,1236
1397,0831	1633,3414	1846,2425	2094,7846	800,5149	628,1114	1070,2952	694,6357
2064,5878	1629,7604	1687,3118	2236,2451	780,3464	598,5373	785,4807	759,7773
1672,757	1376,5583	1169,7977	2340,6997	845,6355	804,8584	995,9199	749,027
1929,3569	1631,903	1496,7999	1433,6405	377,5214	1334,8985	1144,9433	549,8137
2704,4237	1914,235	1009,9786	2680,7876	1044,3455	908,2251	1158,4706	731,2783
1380,016	1831,0171	1169,1769	2586,6251	1041,8283	1183,9704	619,855	496,0799
2026,7626	1755,2264	1521,0032	2256,9694	1003,5506	1099,5625	764,7974	706,2365
2350,3139	1582,5304	1456,3979	2287,5797	992,5878	1027,6182	517,7305	678,6826
2249,7282	1869,4672	1225,7441	2419,7273	1219,3448	844,6593	880,5264	784,7214
1267,6755	1346,2487	1041,8319	2322,6932	899,5609	1086,9081	904,3731	808,2665
1921,6126	1752,6865	1694,0973	2024,7178	796,9304	1485,5067	1199,5604	858,1028
1771,5325	1723,4212	1495,7499	2313,4115	746,4381	1070,4903	1094,1906	1149,5685
1370,6387	1801,9773	1311,7545	1982,7204	1181,1497	944,8407	732,196	927,9762
2149,6481	1760,9905	1982,9174	2325,1533	1017,5051	745,5666	948,3518	630,4341
1333,0636	1553,3432	2436,2363	2314,7992	1034,8502	1205,2635	783,2925	758,6139
1911,4052	1515,9527	1870,0189	2035,3654	794,5324	856,7206	474,4238	1270,4545
1964,3477	1521,3884	1590,1772	2699,1545	1022,0024	833,5472	1172,2915	816,9117
1595,0977	1679,5626	1099,0195	2283,7637	931,5915	733,7989	1295,6826	960,306
1355,2192	1843,6806	1358,6981	2266,9444	1010,5833	793,9768	727,6204	818,1008
989,3323	1501,6179	871,8374	2482,8602	1150,6066	1171,5825	702,8287	848,0005
1042,2724	1830,1151	952,0922	2419,3668	1087,7024	707,4852	686,9631	803,0347
1246,3013	1521,1729	1565,2768	2178,8571	1090,152	616,2033	743,3105	835,7934
931,9857	1122,0699	804,8819	3061,1199	888,5197	1025,4528	666,8067	905,6873
1156,0543	1576,0836	1432,3587	2739,1022	780,6349	1232,1169	684,4344	628,4561
706,4326	1428,9522	1170,1127	1642,6607	1099,9308	812,6407	848,0531	707,8238
507,4751	1798,5646	1349,761	1630,9633	964,0118	833,3051	1361,7551	616,393
1168,6568	2044,8964	1370,1375	2932,3057	803,4867	993,328	1349,1877	787,1974
614,1044	1291,8228	588,0489	2581,4024	700,8037	1046,7232	749,2705	871,571
442,3613	1736,7548	791,3642	2567,3138	894,4774	933,814	1449,458	1013,493
1400,3137	1064,4673	1138,2269	2668,8258	1072,0846	941,8163	1149,3771	1142,0118
1650,3903	2525,9239	667,9105	2601,448	1128,1557	639,2436	1965,824	808,4651
1610,6377	1457,4557	821,337	1363,3159	1142,1842	814,7656	1140,1933	904,596
1440,2874	2364,3466	625,1313	2597,3629	758,1722	760,8713	1284,7821	735,9348
1946,9575	722,5345	1016,7305	1966,2897	717,4792	651,0447	1541,2622	1032,858
1241,7425	1297,7682	397,8805	1763,1543	996,8681	519,6742	1476,4695	575,772
1744,7195	1809,924	750,8926	1711,4963	825,5078	645,848	692,6112	451,0647
1556,1615	1160,5613	439,6084	1788,0585	658,5594	587,6634	514,1335	930,7185
1115,8382	757,4549	809,6573	1433,6831	1247,9329	694,8931	831,5167	1171,1464
1751,2976	1998,8784	1128,617	1687,2768	965,0783	700,101	796,5057	911,7455
2089,7666	2140,8846	1310,3994	1539,4381	1238,5688	960,7593	1000,3822	728,2809
1718,6754	1574,5278	478,0878	1521,7879	774,8718	949,8246	877,0909	1160,679
2227,936	1351,6777	1880,9395	1402,6742	742,9031	895,6305	1284,8896	1049,9982
1665,3608	1074,7958	2537,1329	1105,3729	842,3347	1074,4971	1185,0513	1304,2282
2207,7974	1500,8806	2009,5223	2536,1993	974,3291	442,3761	702,4811	996,6813
1662,2638	1924,7001	630,307	1417,2907	833,6733	1491,2209	881,3407	1124,3425
1868,0958	1096,982	1026,5351	1101,4668	1016,8958	352,6236	575,3066	1016,8171
1773,2748	1791,6654	857,7371	1648,4254	905,7359	931,1996	1229,2893	864,997
1531,9457	1384,7696	975,0077	1305,3705	992,652	695,7077	846,5707	1029,5528
1764,6014	786,2818	716,9486	1291,7295	964,8113	688,3713	566,1209	838,4468
1643,7342	1400,6148	938,2266	1398,2351	799,466	714,6746	1172,1426	1135,4127
2123,9084	1566,7495	760,9421	1277,1468	822,2937	814,3158	832,5433	1105,2235
1473,1465	1869,4171	1141,1517	716,8184	1241,4737	883,1157	717,6961	437,5106
1378,9806	1345,0268	473,9219	2337,6647	1123,791	617,8067	727,2671	1021,8368
1190,8867	1070,4884	774,8786	1568,077	934,9669	629,1103	1185,8653	886,7532
2296,2553	1233,2275	734,4414	1971,6939	1199,8258	789,0701	1411,5224	589,246
1934,8932	1805,751	1152,7032	1940,0749	802,4016	456,6975	986,1649	650,7746
1592,5957	1533,9259	1924,0793	2025,5078	1518,5849	636,1968	605,0332	985,5459
1802,7116	1276,9746	2103,7837	2008,7188	1006,3454	354,9232	1128,0249	819,9317
2083,4009	1167,1644	1590,205	2561,6195	1044,6992	437,7176	977,7553	1226,8744
1342,4867	2028,6763	1795,0107	2075,4511	898,4472	381,2873	1171,1903	1122,0838
1506,5212	2248,3005	1518,0388	2016,9643	777,9665	500,4414	1241,5291	845,6348
1434,6579	2512,8722	1979,0782	1679,0268	814,0503	718,1172	781,2202	1136,7836
1593,8828	1838,9144	2081,8744	2148,0936	875,6095	615,0875	1232,8265	1146,8237
1091,4457	2285,9246	2177,7352	2432,4878	1054,2983	396,9155	1025,6383	1031,0883
1307,5337	2487,8362	966,5391	2082,1857	799,5464	356,4273	1260,8359	748,1967
1646,2031	2247,5722	1824,8975	2132,0754	1197,4901	333,9795	871,1404	992,2416
1704,0938	1596,6952	3319,146	2029,1847	1213,6256	775,2257	891,5622	556,0612
1205,852	2513,518	1974,8585	2018,3551	1321,0143	574,143	972,5251	1132,5858
779,1128	1765,7374	469,2762	2232,7739	583,6649	813,5296	830,648	1175,1497
1456,7589	2253,2575	1691,8475	2024,4766	490,9031	764,6862	868,148	948,9943
1240,2633	1870,9285	1695,1288	2366,2258	705,8952	734,864	1021,7688	1171,8771
1475,5594	1543,9188	1876,7683	2632,3899	661,2773	750,3559	664,3156	683,2419
1784,809	1563,0891	899,9168	1943,0616	474,5535	823,278	1090,4156	1138,808
1667,0108	1984,6436	817,3994	2036,1517	439,2543	738,2825	964,3665	1149,1531
1401,2589	1575,2055	540,5923	1666,9516	740,8503	840,1771	776,1032	773,2642
1573,612	1487,7519	897,8158	1989,1758	314,9503	798,608	609,3624	535,311
1738,9888	2218,433	851,3688	1793,1393	623,6964	704,2312	1285,649	987,6487
1744,9696	2132,5696	654,8794	1881,5846	855,9373	811,9941	1281,6367	1004,5636
1448,6857	2577,7415	486,2461	1838,7183	926,174	867,7898	1244,8403	985,295
1137,6245	1016,2335	861,2058	1047,2141	718,2633	859,123	730,5909	1089,121
1333,8576	2217,6578	541,5332	2128,5296	637,5231	780,33	1127,1203	1014,1178
957,0061	2433,0957	940,1991	1762,1152	965,9447	781,4487	962,6058	3098,0166
993,1753	1924,3087	914,0198	1060,6134	646,4936	887,5072	709,4217	958,2493
907,8536	2158,5928	1961,9078	1234,4532	589,4954	742,6421	766,3333	1174,346
1602,5127	1733,9427	2107,9647	1971,8959	1023,2346	751,1131	780,2931	1239,736
1353,4405	1946,1937	2049,8908	1887,9127	810,8119	920,3207	1068,24	968,8372
686,6793	2024,1184	2044,39	2189,7978	910,0615	719,1052	1602,3453	773,9145
744,7726	2083,1912	1746,9625	1864,1097	1173,9975	1077,4093	1037,8285	915,4165
1353,7534	2426,4286	2125,5976	1007,252	1207,8214	943,5008	839,7601	794,475
1013,106	1470,9073	1728,5049	2185,1024	1114,1076	934,4692	1015,8956	881,0826
1295,5003	2397,6446	2272,5254	1655,7663	952,1848	690,2085	813,542	930,5153
648,5776	1446,5436	2166,3244	699,5705	994,4943	533,3203	1067,6876	820,9557
1238,1846	2440,6074	2319,931	1137,9517	900,4445	672,6723	1058,0021	757,7617
1683,5529	2166,9148	1862,0671	1099,2178	1019,1382	737,9896	1013,023	730,5536
2034,3176	2995,1911	2368,6589	1864,5578	1116,5249	957,2417	1124,0745	1121,7181
2177,2545	1876,358	1948,3428	2189,5976	1014,6351	799,6377	1369,8777	764,5651
1931,6364	1943,0629	2331,5878	2001,7668	1145,5915	864,7931	1077,8318	1233,0292
1969,565	2899,2058	1364,2017	2535,1781	1056,0471	877,8634	840,6494	1046,0966
1927,7432	1830,1309	2635,2051	2040,1996	877,5619	586,5895	931,165	945,5927
1980,195	1190,6345	1607,8102	1891,8282	1308,5553	805,0527	711,5712	1401,1496
2007,4065	878,1534	1667,6645	2324,5305	287,3796	607,295	1302,2429	2299,6414
1420,762	1775,6177	2718,7644	2322,7897	654,1782	546,5941	1257,1434	1066,6842
880,3708	962,1951	2106,8387	2497,8011	1578,9552	574,5151	1305,0998	1637,1576
1506,528	1472,5425	1958,9147	2437,3783	1570,0351	523,8855	1477,9419	876,2544
1446,7802	1691,0342	2208,4715	1594,2195	327,0624	595,8945	1099,2006	854,654
1083,4169	1003,9529	1750,8817	1835,7759	426,7319	856,7482	1005,3043	786,7999
1513,3927	1868,3268	2390,8904	1444,581	673,2743	516,5115	358,9257	812,3309
1141,0598	1757,3523	2698,5142	2177,7303	816,1866	520,7499	1132,2597	990,3741
1433,7156	2699,5233	1959,8314	2482,6084	640,6873	849,0088	1344,1033	710,3322
1708,7855	2148,8248	2326,6847	2526,0534	1295,5433	743,1569	1396,2317	932,611
1791,5051	2107,7565	2361,5029	2090,606	798,6277	653,3626	1094,3491	981,937
1642,9453	1560,8159	1716,6567	2318,9155	722,9801	610,1403	1407,662	737,3436
1606,7484	1525,2171	1635,9829	2197,7629	864,011	782,0663	1505,0774	840,5499
1687,6551	1843,5807	1438,5546	2218,6573	794,5282	542,3706	1905,8812	775,9265
1863,6466	2490,0994	1576,8205	3094,7059	821,1703	632,546	1472,6782	1111,0066
1791,8943	1279,1874	1692,9734	2299,1037	643,642	682,0473	1393,8151	756,9664
1592,6851	1247,677	1392,3634	1226,158	1478,6756	407,8118	1221,4862	940,0418
1859,4262	1664,3305	815,1243	1959,9253	683,1372	523,2023	1232,5277	1093,5545
1851,5265	1776,0345	1436,0128	2145,6122	990,7247	243,8691	1254,242	708,2495
1822,6779	1802,359	1562,6971	1659,9321	642,417	319,2045	1038,1327	915,7412
2205,3519	1208,1481	574,7508	2529,8735	671,0865	391,5048	1185,6082	925,4525
1716,2659	1078,8751	1224,7747	2027,9256	465,8308	1367,4725	1430,2832	597,6647
1969,0868	1554,9805	826,5312	1882,2383	414,0158	1037,3104	1546,9421	960,8152
2286,0426	2561,6141	1422,4283	1903,1869	561,1173	903,8121	1342,6961	816,3977
1462,7751	1929,5582	1242,358	2360,3068	542,7925	1120,8374	1061,1294	942,2592
1889,512	1671,8171	1419,1467	1690,6345	394,5362	1180,1686	679,733	1081,523
1697,0391	1292,8805	631,0198	2022,7587	730,9455	765,675	1105,5746	643,0255
1704,6471	1854,1048	497,7988	2200,2136	535,3357	654,2294	1019,6749	831,3274
1627,5596	1861,5061	1615,489	1301,2742	333,418	1047,9181	1296,9318	860,3664
1441,0626	2416,5304	1985,4647	2331,9019	640,0981	711,841	932,4201	1069,3735
1083,2776	2184,5158	2194,022	1885,2509	336,7837	693,7099	1258,6248	880,7733
1741,7192	1771,5514	2125,1203	2106,817	459,782	693,262	1113,3963	712,8877
1858,2783	1729,6557	1967,6488	2011,6701	292,6096	644,345	1287,3346	672,1656
1436,889	1734,8287	1911,8317	1828,7607	332,149	640,2163	1209,8676	775,5057
1858,4743	2341,7817	1678,7256	1246,0597	342,0494	692,6351	424,27	968,4699
970,1554	2180,7844	2087,9385	2002,3195	147,0844	632,5615	1018,6357	1048,6313
1260,368	1512,1409	2299,143	1969,9475	713,501	683,0855	1059,3125	852,3877
1275,6937	2098,4413	2192,4809	2578,836	1176,6885	579,7307	547,4376	555,4514
718,7484	1341,9407	914,7142	1590,538	822,2771	532,5901	832,0709	1236,0046
1906,8082	1556,1046	1154,2745	2421,1822	958,0361	420,9244	1144,3739	256,2247
2073,7362	2335,8632	2136,3615	2187,6145	968,4747	367,4453	799,612	1146,1386
1720,1218	1304,5879	2442,3715	2276,754	641,2499	450,0302	491,5684	597,9827
1857,6663	1243,7861	2634,3984	2397,9042	1034,2354	576,714	707,1027	1066,9429
1730,0018	1309,3209	1263,4932	1300,1154	1037,6294	514,2368	457,3248	765,9901
1541,4829	1944,8105	1213,1069	1644,9601	993,1359	473,317	403,7573	1205,0042
1027,5092	1138,9497	712,8375	1837,9572	869,6636	363,9566	785,2178	1091,1746
1270,1426	1258,9727	517,4397	1412,4387	1088,9056	248,6748	459,171	859,4081
1388,2366	1482,3926	1252,277	1783,8331	766,0653	1111,1265	1058,5219	865,9369
1486,2002	902,5368	538,1011	2011,6926	745,966	1022,7646	705,7247	725,1125
1242,8353	910,6141	1880,3167	1868,9184	892,8194	829,7749	1036,8964	844,0386
907,3501	1574,6199	2176,0626	2061,434	1278,8803	695,1701	718,3549	537,7029
872,6573	1271,0328	2499,6556	1892,0957	830,8469	825,1362	904,7328	1146,9269
775,8533	1179,6735	2359,8735	1659,6508	885,4886	787,5817	679,6467	515,8348
659,8736	1069,1371	2224,739	2027,0436	616,6405	746,0416	1035,5931	666,5927
742,0989	899,8162	2392,0403	1471,2636	1033,0196	788,8517	787,9728	474,5145
1595,5327	738,6202	2061,2141	2433,4321	795,4475	716,6778	840,7892	613,2243
1632,6628	1333,2162	2234,4274	2323,4615	754,705	714,7449	660,4734	555,1813
2137,8138	1978,3764	2643,9727	1308,2409	927,5688	611,2239	563,6518	1145,4959
1713,6363	2066,3737	1951,7513	1282,3832	1474,9163	659,1203	592,3913	545,1969
1700,0563	2041,1058	2645,6649	1230,3101	1197,1153	676,5768	999,5776	930,2694
1191,0624	1483,6497	2365,9276	2625,4118	809,6968	910,7826	949,7063	795,5041
1837,6205	1718,1133	2314,7572	1293,8638	876,1758	476,4112	1132,0799	761,3838
1904,3298	1755,6243	2014,8238	2219,8419	1126,8701	482,2017	629,6393	671,3919
2303,3174	1308,2267	1855,0617	1273,8772	1050,0104	319,2863	747,3785	649,3705
1678,3408	1546,0601	2160,1422	1385,0813	796,1761	475,6453	746,445	1078,4093
1773,0244	1437,5683	1973,7473	2046,5584	958,9808	533,7973	1240,0245	749,9422
1480,4077	2084,595	1694,8103	1409,6934	568,569	655,2234	1177,7089	886,294
2166,2046	1656,4851	1899,8644	1514,6594	1020,5129	419,9125	1217,8257	1028,7986
1833,2317	1920,4159	1961,4366	1788,9594	670,4128	634,79	863,8476	942,777
2215,4678	1526,4939	2324,1236	1286,7426	420,2272	609,6575	727,941	1059,8422
2514,3613	1849,9198	1769,9862	1615,8384	968,4897	697,3895	909,925	743,9152
1474,9507	1792,0569	1661,9365	1741,8706	1191,3287	419,303	925,4202	1082,6012
1333,6849	1931,2006	2118,3771	820,0072	1167,6872	949,4284	870,1125	778,0847
1907,1753	1736,6064	2122,6291	1680,4116	796,0956	460,0278	616,4815	905,2654
1491,4154	1406,2829	2001,3562	1118,1831	947,5874	591,2556	1056,9597	896,389
1944,9873	1312,5678	1938,0182	1041,2752	721,1156	538,912	1108,531	831,2199
1548,9717	1045,3927	1330,4077	1178,0872	1004,2391	1002,9198	1557,3966	1025,0503
1779,6136	1662,7821	1572,016	506,4786	738,0079	389,8705	1310,1214	904,3984
1649,6212	853,5621	1754,2743	522,0084	738,8595	810,5818	1162,9391	678,4001
1402,9457	1546,164	1734,9023	1651,6725	1215,6999	917,0118	1059,2424	841,3943
2037,0095	1636,7662	1774,7087	1471,6219	674,019	1043,2547	1144,8252	565,8533
2103,8707	1929,0848	1976,5027	1389,6764	582,5698	1017,3022	1162,7471	916,1192
1393,2946	1956,7283	1478,7727	1760,3877	673,3897	873,9267	1045,0821	645,292
1544,6827	1947,1244	1466,6905	1730,7197	1107,6735	1142,7333	991,935	949,4271
2047,2497	1611,8194	1575,6573	1529,3057	785,2176	904,4913	799,3375	815,6275
1961,2588	1406,2661	1852,4759	1848,0188	489,8716	940,4354	874,0609	787,4947
1863,1858	1684,2259	1670,4947	1638,3134	1192,2051	1132,593	934,8817	774,8692
1526,564	2223,0893	1686,3931	1727,18	1178,5145	961,1546	1121,9048	744,6192
1984,4345	1838,9501	1843,4622	1646,0088	1217,0481	810,3207	935,7006	839,9119
1896,4297	2176,5319	1275,764	1501,0937	1132,8051	838,8887	767,0521	736,3229
1855,084	2125,772	1847,6983	1133,6304	1171,2414	991,4832	1327,6187	755,5376
1845,7947	1359,828	2004,3642	1526,1688	924,3825	923,1163	610,669	635,4182
2051,0049	1386,2538	2358,9798	1857,3183	1558,5806	930,4161	335,5456	717,5311
1886,1948	2480,07	2633,9053	1526,5317	1258,3258	835,6879	962,4125	742,0417
2176,3018	1415,8806	2266,8304	1393,4815	1118,2264	714,7529	1329,1828	789,7602
1928,6313	1811,0707	2128,2373	1640,8049	1282,3086	997,5778	520,2762	937,2917
2243,258	1715,8407	1858,402	1109,7101	1022,4898	753,5934	1366,101	751,2031
1909,07	1353,8543	2228,3996	1306,5699	858,6336	604,0235	1037,9334	742,2482
1752,6893	1724,4935	2162,06	1431,1663	1059,4025	728,6106	1373,9466	759,9797
1795,013	1510,4881	1462,2843	1783,8697	992,8996	583,4863	1012,6244	625,5108
1954,9362	1290,9562	2191,64	1409,7246	1054,9871	837,893	457,4793	467,9405
2430,2386	667,4104	1936,179	1940,131	1018,6094	621,1222	1386,6595	740,4857
1541,8354	619,2862	1998,8547	1610,4115	423,2188	501,4241	1500,6564	828,5887
2136,8116	1689,6078	2033,5809	1509,0613	747,0011	595,5866	797,1135	860,143
1742,6264	1287,3171	2003,3163	1280,1429	489,5824	752,873	1016,9321	740,3105
2237,0244	1711,9221	2295,1621	1896,2154	613,9915	649,933	416,7757	933,9946
1632,1404	1612,737	1650,8352	1375,6416	348,9795	869,0127	586,277	779,6363
1962,3879	1203,2584	2484,8819	1614,0956	493,1102	856,5859	557,408	783,4095
1548,6589	1026,9306	1589,7928	722,2937	1058,2301	838,9174	242,3326	1122,1943
1831,2567	1705,9864	1740,1582	1247,0092	974	952,7621	632,9261	867,7635
2375,4993	1638,5494	1977,2556	1259,0226	1013,4462	770,0769	268,2878	832,525
1771,3333	1539,6767	1929,0435	862,1484	1332,5777	1238,5984	334,5031	1058,3168
2400,4069	1850,029	1519,3224	1013,6555	815,3763	768,3176	253,5561	932,1102
1916,9185	1296,1927	1789,8711	1036,8109	1018,7897	638,1906	1153,4201	1035,0284
1657,796	1651,0227	1368,9311	870,5913	913,4301	1007,8657	1229,5671	1127,2515
1296,4611	1454,7588	1173,8385	739,278	1416,6672	889,2734	1364,408	849,9223
2301,6757	1334,35	343,0994	828,8476	841,0566	739,2093	1008,0215	845,6114
1641,3582	1452,2654	516,5314	1466,9148	1239,936	822,0558	799,2476	570,578
1975,747	1420,6555	1227,511	1006,6341	972,063	717,7186	1088,7615	1302,298
2625,7514	1610,6717	1303,9721	2039,1828	1231,305	885,155	894,6678	1093,0671
1782,7184	1774,5254	2523,7919	2004,3059	841,0993	1217,8465	1420,0982	782,8953
2611,7445	1305,3817	1250,1486	1796,5948	1691,471	788,578	1293,1048	1281,7937
2050,6762	1612,4289	1478,3104	2453,6688	896,2321	1029,1736	1475,0712	1110,1688
1759,8995	1988,5387	1190,7328	1497,7366	354,9415	920,2231	1180,7927	1138,1022
2520,5618	1606,0286	1612,4341	2381,7323	486,7161	1080,0653	1235,7061	799,776
1559,9358	1399,2036	911,7789	1574,6625	448,0864	687,2478	1415,8273	834,2237
2888,1915	1973,6055	270,6581	905,7187	541,2079	811,8753	1478,9629	801,6979
1688,2509	1852,7091	1098,8238	1280,2498	453,843	799,6224	998,4256	844,8271
1509,4494	1612,931	256,3688	1738,8068	314,7226	567,7256	1463,4191	1270,4915
2206,8786	1430,8777	829,1857	1406,9291	397,2244	824,2367	1491,6851	1125,8067
2575,2918	1421,2953	631,9198	1887,1299	353,9818	946,8901	1371,2472	1302,1661
1876,08	1747,1408	878,7242	2202,4257	446,3133	715,6048	1247,7173	1186,2334
2169,0137	1733,4373	543,002	2035,2925	281,1084	803,2985	1627,5308	1028,4682
1343,9926	1988,892	441,4147	1963,1067	400,0815	911,7876	1608,7044	1033,8069
450,5382	1968,8521	2158,8197	1361,4537	709,4524	439,9846	710,2682	854,0126
2268,8865	1771,096	2020,464	2054,5643	420,4652	691,2012	1442,3856	1098,2636
2390,2004	1520,9934	1358,1981	2362,9027	529,5655	488,1328	1378,8129	1087,7187
1827,9964	1641,8317	1693,6462	1463,269	438,7086	848,2128	1207,1715	997,613
1274,9278	1906,1313	1797,3271	2631,5835	784,1161	431,998	1063,2687	1121,9775
1382,4814	1184,9786	1429,944	1989,9325	440,4477	577,0127	1691,2566	1186,0705
1391,5888	1783,2228	2243,1896	1553,193	986,2394	676,5853	629,2736	1116,2537
1803,4993	1250,9384	2441,1406	1975,2009	1083,5473	440,9281	1042,6363	1192,0076
1657,5352	1350,0276	2245,9461	1816,7917	1177,9193	323,9299	1050,326	1019,4072
1576,9746	1526,6197	1656,8613	2156,6428	733,6131	773,8128	1551,1134	920,3217
1554,14	1280,8965	2110,1614	2843,2178	868,5161	785,7295	1105,541	713,9664
2065,6586	916,7165	2031,993	1516,286	805,6475	848,7188	1641,9472	800,4807
1409,4968	2137,7196	1766,3617	2530,5139	996,0046	808,8784	811,2401	777,0804
1623,2968	1507,2997	1885,3256	1894,0817	1234,5953	533,1249	594,6685	971,7769
1597,382	1562,4942	1730,8063	1819,6386	1355,1379	587,7411	665,171	1081,7686
1887,271	1355,9574	1935,0031	2831,6878	983,3128	807,2274	1268,8599	897,9668
1556,4724	1180,0674	1790,1252	1456,5526	1075,0019	425,1237	586,8068	1077,7384
1918,8927	739,1406	2141,8289	2870,1192	1456,0075	673,0931	1121,9534	840,6538
1580,4272	1056,6258	1891,0766	1103,6136	905,6643	879,8593	1391,078	1175,7036
1711,6859	1667,2888	1808,3945	1628,263	1152,2475	609,8967	1245,3171	981,8711
1937,8675	1207,2742	1780,4711	2411,5983	945,0611	806,1604	810,2341	1046,3091
1727,3031	1557,5137	1918,1687	1679,6008	818,0799	697,0411	783,337	1060,37
2194,9069	2241,7616	1782,779	673,8464	1242,26	722,9752	986,8455	1082,989
2078,4304	1521,6716	1726,81	2382,2698	1030,6012	849,4648	177,8154	1022,7413
1436,1206	1871,6955	1880,4924	2574,065	795,2173	1056,3308	1131,1928	1037,4447
1698,0652	1604,7029	985,9142	2467,9631	688,904	679,3523	937,3872	948,8754
1457,5097	1324,4499	1315,6973	2231,2993	738,1576	572,2573	680,343	772,6261
1666,706	2145,7972	1715,9563	2068,7103	986,6034	904,6599	591,0104	931,5742
1465,4254	1860,9491	1727,4019	2186,4893	283,1533	807,1721	745,3039	796,2604
1284,7621	1594,9116	2247,332	2268,4387	637,2123	567,2259	480,0295	945,5017
995,0349	2190,4732	1819,3199	1767,4596	617,1439	926,474	336,2529	878,2903
1258,2477	2085,6543	1684,1681	2173,0874	758,8211	772,9466	943,4734	849,4215
1036,9234	2427,2744	1706,5637	2547,3455	1029,6464	695,4387	1075,2406	967,0942
1541,9637	2046,3412	1743,8429	2099,8647	721,5933	622,179	1115,4212	922,003
919,8144	2035,4505	1786,3951	2597,924	587,0358	739,6509	1019,1486	1061,1514
917,4043	2196,5104	3044,1075	1105,4696	527,3234	692,733	837,2424	623,1106
828,7589	1508,8519	1643,691	2571,9535	652,4743	718,5075	1012,0983	925,4788
1422,8956	2893,177	1384,6087	2805,4639	690,8906	650,8313	1254,6056	955,5055
1000,1933	2406,8628	1906,8212	1719,0989	517,143	633,4429	1039,5544	1262,0735
1096,9308	2134,9812	848,6532	1970,6354	938,7633	699,3767	1024,2296	686,648
1069,9858	1274,5826	1619,0417	2121,4119	1240,1003	909,1488	1129,0218	632,666
1004,7481	1585,1703	705,2736	1730,8428	1154,782	664,5031	1174,0067	599,5291
1625,651	1716,0764	945,2705	1978,291	650,7204	586,0407	3009,129	757,4267
1064,3859	2175,0458	711,298	1822,0149	608,0134	748,6956	1143,2646	695,514
2006,5595	1954,5547	757,277	1849,2449	807,0487	625,6711	1318,9712	1058,7646
1882,3796	1873,0314	912,0864	2310,7787	941,0294	976,3502	822,7465	1070,0348
2073,5658	2066,0792	766,9801	1979,8246	1047,5058	777,489	1120,8386	989,4322
1978,067	1822,2916	2674,0243	1457,4228	1232,2168	724,6832	1128,5014	1009,2643
2019,7023	1565,1236	1635,6689	1433,7216	1001,0205	660,7374	686,8092	843,7595
1883,8132	2279,6823	807,2988	1778,7086	825,2608	665,7022	1435,6728	1013,138
1646,3893	1744,1961	2274,4351	1575,2287	831,4747	455,953	558,9654	834,2555
2000,6243	1982,0891	1045,4086	1595,2454	1209,1141	439,4878	1433,6237	856,8594
1728,7832	2086,4807	1389,2725	2342,9781	1045,0409	601,923	1022,9633	969,4398
2145,614	1266,031	1638,1637	1845,6563	1516,655	688,1198	448,7171	838,4116
1839,5202	2222,4116	898,3671	1688,669	1124,5967	754,0138	782,2579	1138,769
1779,9902	2241,2577	1456,9569	1946,0495	789,6935	941,2341	1359,9852	842,462
1944,7311	1848,2586	1864,1462	1871,3817	1071,5262	599,9598	997,4771	934,2392
1964,0338	2058,0575	1269,0477	2057,7553	1114,8712	711,4128	356,8312	759,089
1667,6137	2084,2346	2323,0944	2022,3596	727,5443	587,1229	309,9639	970,2113
1647,3338	2477,0491	1454,1733	2222,2011	694,8644	589,6591	807,2577	456,9415
1693,3708	2058,816	1324,4954	2053,6293	713,6688	493,3779	835,4704	591,7522
1839,2345	1969,3932	1598,1827	2386,6529	663,702	648,8722	634,2172	438,6904
1979,7975	2445,9744	1158,2791	1801,0275	802,5141	633,1865	582,9481	645,7594
2220,0765	1599,5245	928,4914	1639,0102	885,3517	647,7152	856,6162	401,755
2108,1959	2413,1085	2976,3504	2202,2342	824,3625	624,1477	754,7013	929,9052
1850,3195	2135,391	2636,6169	2614,3956	1505,893	699,8509	1064,9716	808,4619
1240,3593	1980,2311	1753,0775	1952,9894	630,5031	725,4413	1304,4997	1058,5449
867,0772	1995,378	1599,749	1965,1462	1144,8689	557,6441	714,7973	948,1433
1750,2095	1895,6308	1639,7932	1378,119	334,2771	815,1268	970,5785	839,9491
1283,8311	2042,7856	1849,6831	1244,0997	523,4678	790,8648	1653,018	1299,0112
1033,3444	2281,8592	1687,3647	1449,3143	346,9163	819,5946	1550,4708	766,2656
1284,3391	2329,8943	1115,1442	1067,3979	545,2242	820,6567	859,3651	1021,0662
1474,1463	2465,4811	2161,7865	2033,3581	299,0496	789,9095	1269,1598	1076,0854
1762,4526	1894,274	2076,007	1948,7759	266,3649	747,6336	1183,427	839,1709
2455,4347	2242,3533	1349,6634	1460,1253	564,0576	754,1296	1201,8397	981,6758
2411,3653	2025,3584	1566,2553	1552,3444	864,4761	832,2895	1078,6357	1017,1886
2643,2264	2099,5943	1253,1568	1703,8305	678,3962	1011,0565	1133,1031	897,129
1181,1349	1928,2228	1462,1754	1290,0545	786,4644	1008,7581	963,0291	906,2109
1965,9974	2028,8018	1398,3524	1144,7507	974,2808	673,37	918,7041	1168,5414
1359,0081	2003,0639	1689,3084	1121,8975	838,4146	925,3763	1045,0385	1113,4122
1624,4851	2550,4335	1276,1046	1190,2844	921,3067	935,0771	882,0455	1084,2069
2072,5214	2452,2276	1589,7612	955,0368	414,886	799,8883	928,6176	1048,6141
2633,5831	1908,8842	739,7637	1455,9485	583,5113	776,3071	878,9948	1103,5264
2290,5831	2214,5981	724,9147	1655,2528	931,2126	613,0893	832,9371	1194,9088
1903,4432	2227,1266	724,693	1986,7245	866,7194	1008,7498	1076,5953	1060,2433
1950,9279	1735,0429	1669,3264	938,1285	1096,6516	862,2474	1581,6735	918,6611
1895,5061	1921,8052	1982,1278	717,9542	547,5898	964,6422	1057,571	665,745
2458,434	2041,537	1447,5554	1138,8834	892,9468	676,3242	925,8967	1070,1999
2068,7022	2256,0794	1789,8122	1608,2787	489,4144	738,3482	763,9272	884,021
1411,6337	1661,7204	2336,7277	2098,5439	992,3165	664,4303	532,5787	542,911
2220,6463	1581,4568	1278,0673	2249,9501	944,1598	655,9837	443,6236	941,7393
1513,5905	1946,0014	1767,4529	1841,1593	730,186	569,8928	318,6681	519,6244
2266,3049	1594,4261	1310,8448	2498,919	421,4501	826,3176	394,328	679,976
2622,7448	1544,2233	1457,2687	2074,9884	783,0741	833,5233	360,1128	683,2173
2020,2374	1974,9944	1391,1732	2333,1754	809,4949	902,2277	258,1486	591,5749
2594,9869	1723,9929	2022,6111	2301,2697	869,2151	801,3349	920,5795	802,4431
1964,733	1679,2002	1718,2642	1913,9922	574,5098	989,308	1450,4976	1151,4865
1862,0725	2055,4953	2142,8614	1949,7457	855,8578	827,777	1220,7948	811,149
1948,2099	1746,6287	1670,8746	2390,629	1053,7026	844,4348	1140,6312	1061,3541
2547,1074	1812,9137	2311,0312	2009,4234	758,8331	988,653	1274,2438	1219,1386
1801,8674	1578,3908	1321,9232	2535,8019	684,9624	918,8462	1454,8029	914,7133
2334,3091	1829,9775	1942,8238	2229,4467	867,4331	883,5812	1061,6992	934,9975
2341,5402	1774,5235	973,379	2236,9012	686,2205	871,4905	933,2644	723,0783
1734,2532	1903,3164	1657,4633	1056,7646	723,0195	711,9545	979,6252	1167,7351
1292,4115	2038,7263	939,6242	1749,024	753,9546	815,9497	1019,9776	1075,1686
2036,1468	1609,1789	2058,253	607,079	889,4993	923,1976	1108,1602	793,4843
963,3344	1835,0621	1538,7489	1363,2796	1107,7585	949,2596	934,3069	1094,5116
2046,8811	1679,1622	1428,098	598,3128	596,661	950,7509	1101,3001	1132,3186
2734,4222	1753,4126	784,5169	803,1314	679,4761	1063,47	902,2867	902,5259
2161,6882	1863,7022	1151,5917	702,7464	535,4613	902,107	1215,8898	757,5916
1558,1909	1736,0905	1281,802	1974,2715	908,0018	1007,1058	1070,2863	1016,5022
2438,8815	1667,2778	1371,0494	953,9481	599,7187	890,7557	1262,5459	894,6396
1901,0966	1742,3079	1387,0069	1256,6853	1009,1811	998,223	947,802	1027,6484
815,0297	1581,0942	1258,756	742,0937	1088,8382	776,4141	1140,2321	878,6248
1202,625	1598,4775	852,4563	677,1982	824,1886	722,1665	886,8565	1078,4431
1796,9174	1470,1596	711,0377	842,826	1503,6446	769,9284	1034,9707	1294,9736
1627,7271	1194,8829	650,2383	503,1454	846,6595	759,6731	1085,3983	1025,8689
1897,5197	942,706	544,6013	1700,4398	843,9364	736,9522	822,4209	1012,9671
1594,8432	1324,9838	743,4538	825,5693	622,034	695,7494	1013,1891	979,6223
1098,9095	1187,985	577,0697	393,9075	431,2003	720,8677	1148,5168	942,6875
1237,6451	1051,8674	552,4988	2082,1849	640,7103	489,5108	1637,1963	694,0583
2543,3092	1308,1741	389,1679	1524,3696	1010,9161	795,5076	1232,7102	683,758
2340,9174	1404,1094	568,3356	1812,7764	728,3993	436,4496	1054,0652	511,6818
1271	1473,9877	1002,1243	2021,9021	752,294	485,4847	1180,2787	724,7436
1349,673	669,177	723,1782	2098,708	171,2194	615,307	1255,5154	999,4015
2406,7254	1278,5376	625,1326	2132,6657	1127,2783	477,5559	1119,443	919,0661
1625,6855	1166,8849	813,5182	1857,4393	677,4454	820,8301	1427,0057	644,2762
2250,4821	1163,3126	739,5513	1774,3516	518,191	652,1608	1224,9967	1030,4398
1029,9066	1264,0571	752,1822	1783,4957	714,8263	1016,2371	1112,1457	976,6334
2038,6773	1392,9036	810,528	1866,9713	1229,624	915,4328	1205,6129	871,6788
350,2647	1162,5671	1410,58	2032,7131	596,6503	896,7444	1065,6522	485,959
1163,1354	1388,2636	1041,0658	1690,9134	520,4991	835,9049	980,3508	542,8997
1851,1397	960,8846	830,48	1501,1392	791,4841	919,9914	1193,8349	730,1027
1343,0253	1401,8655	682,343	1662,7818	463,4997	818,2455	1069,3455	668,5072
885,434	1213,9621	859,6773	1975,8754	724,9785	850,249	1083,9569	436,1958
284,0976	891,8902	1109,0436	1706,2634	572,1043	819,755	1321,501	970,0726
1237,1682	981,76	659,7905	1547,7248	867,3575	847,2321	1098,2531	309,4364
1880,8248	1136,026	1099,4296	1944,5236	959,4176	782,5679	1487,4935	734,289
1624,0739	1264,8768	1388,5282	1807,4951	170,6281	946,1389	1257,0391	635,7746
933,9735	1253,1347	1067,6714	1571,4175	756,6514	1298,8183	1065,7222	555,0952
1039,1319	1255,9019	1401,4398	1573,3192	770,0212	1071,918	907,4052	1061,9323
1512,4887	1085,1754	1302,0226	1647,9702	497,575	1006,7856	808,9823	960,8887
1322,2972	1436,3326	1623,1012	1843,7402	596,5537	815,3241	942,0442	834,414
1312,1653	1742,3863	1421,7638	1562,0371	574,032	984,8106	1138,8363	297,2097
2161,4024	1681,288	1232,2356	2042,0615	722,9872	1170,8344	727,1321	380,4142
1796,9806	1720,1224	1520,4736	1842,2903	1047,3293	720,4082	822,7557	877,4079
1856,9956	1421,6961	1285,693	1821,4741	1054,216	670,8022	884,5406	829,4365
2153,3166	2119,7662	1113,3361	1977,5652	978,6378	860,9602	1105,1394	834,2482
1670,5115	1629,3575	1745,9042	1852,2781	933,4747	911,6096	857,2063	890,5516
1663,89	2032,0989	1909,0265	1983,3089	409,6576	1024,4876	771,2838	788,5551
1283,135	1580,762	1599,3825	1834,0303	635,4503	1005,2181	1372,6024	750,6779
2259,1435	1479,2152	1391,4064	1317,4252	757,5717	958,0736	985,2239	861,6973
2024,9713	1724,0013	1088,5466	1302,6519	227,7797	948,9053	1340,4822	758,876
1908,4466	1674,9187	384,9367	1556,9431	879,3429	860,3913	868,6881	760,4626
1721,1816	1895,2624	1112,4598	1513,1959	496,7252	1237,6787	1179,1446	884,5169
2190,8988	1864,5367	1142,9005	1724,4755	865,637	794,3642	1093,5937	1054,3949
2043,7706	1499,6295	1165,3546	1584,0957	807,6466	932,8706	1131,2735	1056,7561
2048,4507	1500,2147	1743,8906	1162,3735	915,3931	889,3075	1156,5516	859,4952
1981,0484	1927,2667	879,4975	1519,3435	870,6812	932,5612	754,6961	616,2307
2292,9683	1871,7967	988,7842	1734,645	625,512	846,1389	1088,9987	607,6472
1516,2511	1711,9713	677,8666	672,6986	839,9755	855,6515	1238,078	611,0744
1654,1681	1719,35	927,2275	1662,324	856,2002	792,434	956,1107	1217,8522
2010,6379	1713,1539	1695,1117	650,3815	931,4269	657,062	1146,2682	807,1656
2122,1088	1590,892	1106,7733	1659,723	1129,1875	746,0191	1371,1742	912,8829
1771,8761	1370,6771	1254,9808	1334,2077	999,2218	825,6986	1387,3618	766,8666
2020,6169	1484,2363	1222,5061	827,4161	778,1657	616,6951	1089,8203	1029,6192
2302,4692	1504,0555	659,7077	656,9496	940,2872	989,8881	910,9016	682,9105
1910,3429	1606,4998	1058,802	1900,9278	1033,2207	959,5558	1360,1119	1122,3425
1698,8924	1744,7127	1617,4744	706,4856	345,1311	1092,4823	978,7991	1012,7246
1846,1671	1171,8968	1133,815	846,6425	925,1135	767,1462	1073,8493	1004,5007
1408,6712	1508,586	1059,989	851,2078	890,1425	1126,9469	935,6453	1038,2892
1303,5684	1664,1639	1256,8613	840,4816	965,5442	914,2941	1122,4727	636,0442
1883,0614	1065,9679	1644,0711	1253,7842	1040,3132	1164,7143	848,8528	625,6665
1838,7315	1423,1452	2763,6634	1225,2167	933,3894	1121,5939	1170,3747	612,4651
1464,8271	871,2505	2016,3044	1659,6295	770,2518	1002,4993	1444,8185	1060,585
1374,9826	2110,276	1834,5716	1066,8061	929,0859	744,1732	979,4251	782,6022
861,599	2158,8705	1635,3588	1505,1481	835,4718	813,505	821,1491	1180,7868
1759,9528	1459,6667	2101,5158	2022,1391	917,2579	742,0011	743,0022	1445,7605
954,077	2486,3956	1700,6983	647,8961	907,7503	921,4175	1199,0308	677,2711
1795,7222	2099,111	1430,5789	1244,4023	1061,7255	700,2251	910,6531	866,659
1326,5285	2096,3418	1561,7408	1400,3665	1121,7333	964,4857	1705,5487	1016,945
1742,8782	1687,5667	1032,2758	768,7972	1104,1765	847,8386	901,985	913,1231
1118,2717	2476,2619	1262,9452	827,364	880,6176	771,7549	1384,008	868,3851
1683,8269	2103,7483	1614,3564	1675,9068	949,8087	658,0178	719,7554	1160,3171
1602,3263	1711,4196	903,5357	1063,0014	917,6106	599,5473	1120,1202	877,4519
884,9487	1569,8788	1329,5135	939,4445	766,7399	704,2407	684,9418	1154,1024
861,2685	1902,2615	1087,8128	1326,0724	977,0105	630,5099	601,9956	992,668
939,0537	2313,2458	1409,8388	1539,9329	890,7279	428,0466	985,1364	1209,3191
1633,4298	1952,103	1855,621	1071,9844	997,1918	702,9253	1044,3577	1071,0139
898,0608	2185,3005	2117,7003	1061,5466	815,5692	646,5625	489,7595	1081,4953
1037,2195	2506,2928	1590,161	1646,793	925,8157	541,2357	1136,0743	942,2615
849,8937	1689,3826	1200,8595	831,2453	1112,509	836,8661	962,756	1078,2597
808,088	2236,3034	1827,2738	1995,8831	843,3682	783,7947	783,4348	936,8179
1049,6283	1937,7022	1685,7922	660,7141	1120,9905	860,9969	1129,2709	907,2127
752,5414	1954,1667	1655,8128	2063,4962	1254,6916	979,8979	275,2852	1023,9456
925,7375	2183,5548	1399,638	772,9713	927,5524	632,6024	359,4456	1121,6732
1382,2398	2187,9649	1621,2335	1935,5538	1375,4722	598,1644	835,6976	845,2881
1995,0558	2090,1434	1794,0475	1930,9307	1056,4537	650,3812	286,6391	706,6495
519,7072	1511,9529	2087,9258	2396,2027	931,7646	938,7507	904,6297	921,5687
506,2039	2018,1351	1819,9907	973,8777	897,5287	841,824	1899,6679	1004,4106
1041,0923	2120,3526	1379,2574	2244,348	581,0368	795,9518	1208,425	1198,9516
889,1912	1926,4339	1925,4884	691,2688	852,2139	539,2318	827,2247	836,0575
460,3399	1852,6565	1928,4173	1489,2188	629,082	693,9784	1242,5554	1051,1139
1598,2521	2480,5595	1695,2977	1196,8734	1311,9459	924,0738	925,6593	1196,0544
1385,8755	1897,3074	1822,6738	1625,4824	1214,479	792,7042	902,9042	1001,7355
1761,9861	2375,4297	1789,5848	916,2782	515,1648	743,0356	974,3708	1140,4638
2064,1042	2701,4119	1154,4396	1175,0765	1324,733	592,4583	1147,7743	1113,7428
2298,4572	1367,4459	1917,0514	829,5205	537,5865	654,4825	1052,9844	809,7147
2218,2665	2297,0332	1852,4182	1319,0811	607,437	368,8095	780,5719	880,1517
1996,4758	1937,1404	2035,4361	604,4369	1009,3129	495,9692	968,5384	924,1568
2036,5956	3016,0927	2086,6589	1190,0104	822,2057	381,2615	766,7802	990,3054
1791,2305	1754,117	1017,9292	1326,3653	592,8146	484,4107	695,1509	891,3423
2068,0506	2735,2671	2724,3081	1577,9694	735,9783	890,8619	650,8911	987,0276
1818,0557	1897,4347	1199,5775	1908,9622	1125,4987	792,7638	906,7805	1203,6155
2701,5414	2413,3859	1115,1632	1602,1116	976,944	546,6122	496,1488	994,7733
1638,8921	1990,6544	1025,4994	1612,2759	911,2962	277,1538	928,6458	939,8798
1901,0999	1885,1012	968,6525	2059,8743	600,9549	635,4326	1065,0262	1127,0031
1808,2743	1379,1011	1255,9443	1849,1163	355,6228	693,518	1202,829	1259,9255
805,6271	2219,5708	1060,7129	1726,5106	453,7567	932,6953	1177,3612	996,31
1988,6139	2102,4571	1142,3353	1733,3802	1007,207	480,2642	1321,7898	1315,0135
1983,4938	1225,1994	1249,2497	1552,7256	638,0519	995,9637	377,6833	1167,7822
1942,7439	945,5889	1959,6051	1759,7559	492,0444	1271,098	481,2959	1074,6751
1543,3116	1852,1101	2128,6098	2236,124	978,1076	1267,36	1295,2394	1106,6408
1865,1264	2109,0031	2033,4722	1830,6967	759,8894	1126,2121	768,6776	811,7002
1177,2772	1248,8665	1278,0017	1703,9743	268,1351	1155,1845	375,1141	700,7795
2150,7285	1748,713	1746,868	2082,6293	514,3529	919,4204	1351,8732	913,2385
1448,5983	2090,2289	2103,8139	1721,6424	782,8271	976,7863	822,7263	745,1035
2110,7788	1785,8309	1553,4756	1611,9803	896,2806	804,4105	930,239	717,9216
1399,388	2094,9164	1517,966	1388,7541	714,3918	750,11	955,3961	815,2762
1600,2301	873,3305	911,5592	1363,9493	703,9467	718,2213	867,8289	986,0875
1232,9012	1395,6345	1125,684	1680,4554	821,6859	1056,1141	863,2665	486,219
1956,3484	1879,5058	1264,7793	1947,9079	788,3589	872,1988	1249,801	641,0331
1550,0427	1494,4927	1641,3247	2054,0195	992,3934	827,9159	1069,1436	490,9532
1102,7663	1780,0731	1177,9758	2584,8155	960,861	701,153	898,0912	853,1595
1636,5042	1737,0089	1285,1739	1658,4447	1106,3068	1324,9391	837,8196	642,5569
676,3029	1276,0232	1584,1252	2124,8459	753,0465	1049,3476	995,4959	904,377
1537,6288	1472,9377	1359,881	1662,1726	954,1814	1050,7861	1189,5339	831,9153
1649,0451	1736,4738	704,3839	2032,8121	1215,8473	785,3032	1015,0516	601,4307
1189,8707	1483,4214	928,8168	2136,8626	696,2578	755,8496	930,0589	880,4814
1607,286	1599,0481	743,4482	1980,3867	871,4594	1474,6416	963,1416	705,9937
1681,5402	1268,8374	628,3808	2215,563	670,3645	738,6982	986,6738	509,0796
1546,8751	1468,7316	1517,4179	2040,8417	1022,2719	1049,4829	940,1486	658,7909
1019,0945	1263,9967	1903,2326	2352,254	896,9085	812,995	697,8459	406,6152
1013,277	1194,6279	1814,0483	2431,2512	988,6336	737,9624	1060,5506	486,4243
1546,9414	1227,8223	1881,76	2144,9395	1030,0794	1594,9412	1078,9994	483,1078
967,6843	2042,8061	1640,6981	1727,1023	1163,0569	686,6767	530,2709	751,6876
1446,3289	1735,582	1702,1661	1625,9184	756,6869	909,735	1139,1196	773,8846
326,0707	1889,773	1494,7237	1666,777	1037,5817	607,0335	737,7067	781,3682
350,4103	2132,2202	1951,4126	1924,673	880,0112	577,7763	547,5824	860,9706
364,8111	1479,7457	2003,7354	1320,4308	680,3848	734,486	935,7303	867,5239
1748,3773	2046,0124	1620,6215	1815,5962	1190,5102	817,1708	940,2704	893,3721
1886,9454	1710,4918	2222,5007	2097,793	915,1738	1317,0005	895,5224	769,2019
1729,424	1694,5536	2137,6645	1580,1852	911,9836	1261,0773	639,8664	880,1296
1691,1072	1790,0874	1319,6407	2243,5828	1179,349	1292,0708	967,2512	685,1117
1709,0389	1913,5085	1595,2305	1811,6743	1550,2985	762,4631	971,1919	1156,6533
2493,1585	2050,47	2365,8113	1733,9056	861,8633	929,6969	762,605	1096,8369
1559,5195	2500,9153	2006,2929	1946,2691	1109,3551	1578,2033	1012,166	1034,0207
1706,4336	1916,1501	2267,8231	1892,482	839,0913	1144,6795	790,5585	1108,6834
2222,3918	1673,9138	1646,8763	2244,9679	874,2465	850,9415	946,8046	658,9627
1916,0917	1240,2344	1633,5597	2650,0141	762,3948	1304,5201	837,7657	1024,0498
1801,4915	1841,0512	2324,7126	1913,1996	1111,495	1198,0872	680,3527	675,6347
1796,2202	1574,1937	1899,7723	1882,809	785,1192	1040,1828	758,2859	1224,8916
2184,1331	1818,2797	2448,4143	1400,66	936,3428	749,373	877,2213	767,5444
2460,0266	1840,2213	2400,163	2107,2994	940,3245	1060,0932	734,8825	716,9966
1726,007	1235,3678	2357,5481	1377,331	505,6159	658,9525	674,9479	776,475
1828,6026	928,9211	2077,8811	1914,7294	650,8962	966,0717	771,213	1178,8665
1701,3103	1627,9421	1657,141	2053,6236	638,4725	792,8673	756,7471	691,941
1149,3038	1727,2642	1723,2605	1781,1361	959,9845	1491,0223	1163,5423	634,9699
1885,2922	1070,746	2349,0524	2351,7866	734,4344	859,2453	846,2409	927,1749
2063,1378	1223,1775	1989,2883	2444,1638	515,9067	759,7391	567,2967	1140,822
2001,3001	2149,9478	1871,2869	2020,7563	620,0072	1041,3462	1144,9944	1049,6408
1595,7393	1140,3258	1979,1395	1725,0661	626,0296	1238,8694	870,5486	998,6687
2306,8848	1857,0792	2133,0951	2165,9113	511,6721	727,796	940,9761	1058,6011
2086,3758	1830,2766	2155,7038	1122,3625	360,9402	1267,2884	851,9152	1075,7065
2012,249	1159,7645	1905,0603	1235,4281	912,045	977,6088	483,228	1138,5763
2136,992	1549,711	1638,5871	1535,0776	561,9422	872,6025	590,7	910,5398
1702,5628	1563,5061	2031,4784	1312,7018	358,9961	1014,2294	715,0183	837,905
1971,7035	1440,1945	1960,8558	664,5578	922,4923	770,9287	979,5527	790,8929
2310,1883	1144,9246	2021,8079	1156,9815	604,8948	994,7022	909,5107	987,473
1596,6485	1268,7277	2225,9823	1713,8213	564,6678	695,6419	669,9803	827,4268
1632,6999	1804,9341	2157,2967	1664,7271	667,3719	1122,3044	863,135	1004,3484
1826,6501	1111,1132	2011,6522	1802,5597	551,4287	794,0214	333,8254	908,9097
1886,0292	1206,5168	1861,2105	1657,6784	1074,8538	903,1774	1026,3532	726,3559
1868,1655	1502,7574	1881,4942	1780,9062	983,1428	933,3752	779,4071	1013,4129
2052,6968	1494,9126	2237,523	2137,5683	860,2406	767,9474	824,9444	996,0751
2382,5381	1293,7583	1670,2606	1977,6944	742,3779	1167,0268	867,4699	663,4928
1489,5154	1135,7886	2206,9429	2210,8893	1057,8657	907,5532	839,3112	796,5716
1911,7115	484,4565	2048,3275	1786,2719	974,9278	659,5724	820,4491	574,7737
2070,8405	813,9407	1751,1892	1593,7743	1078,7855	876,2642	750,3275	439,0126
1173,6402	817,2073	2473,8536	1361,331	1009,244	759,4578	743,1863	414,0094
2139,2343	825,4081	2510,949	2103,8293	754,422	1023,9895	604,0217	1190,7841
2432,7406	1833,942	2156,7928	1769,1783	969,5167	899,6624	993,5929	779,17
1825,3201	388,0618	2252,7801	1883,0658	972,1543	698,0668	715,5085	884,4404
2098,6818	1555,2431	2439,1501	1239,0085	848,4234	899,8171	750,13	479,0952
2163,4286	584,6218	2003,5016	1638,6119	834,1353	823,2524	1029,2363	852,8686
2181,9112	990,3261	2308,2304	2773,4533	950,5618	966,0603	725,1192	993,2795
1966,9115	608,4452	2619,8084	2070,2088	962,2832	762,7221	538,099	1242,4563
2096,1168	997,3174	2734,1503	1058,597	1013,7247	835,5037	889,3304	743,3579
1939,5007	710,7434	2446,7404	1698,6092	1043,8147	922,9521	722,1959	904,6713
1921,4197	533,8649	2663,8894	1671,9252	1160,3292	865,3952	958,2375	993,8329
2386,9943	1713,6804	2470,1021	855,383	1421,2328	850,8719	878,3331	1136,3235
2230,9825	1742,1963	2188,8291	1463,4842	1099,3647	1147,1398	820,9052	838,0983
1986,6385	1851,0307	2456,3195	1522,1744	988,9336	1014,3513	743,1704	922,1217
2204,3095	2198,9177	2566,139	1175,0125	1772,5759	1100,4415	903,384	1183,9257
2232,7102	2145,708	2560,7546	1650,1765	870,2163	797,3635	525,9702	1427,4886
1657,25	2403,9995	2331,2783	1107,5834	525,8032	900,6077	923,4327	1269,468
1792,3249	2080,5924	1522,4293	768,3785	746,7765	744,5685	894,2841	1224,3019
1958,5453	2089,8911	1072,14	1517,1032	894,8356	723,8449	647,7436	1078,8659
2031,5908	2147,6239	840,9258	500,4421	954,6712	1033,2872	722,0411	1096,6562
1539,2605	2491,0963	1221,799	1073,7582	690,5738	725,8566	773,2828	1497,3838
1824,033	2377,1851	716,3446	1522,7004	967,952	1077,4666	1054,1762	1097,9924
1694,5805	2466,3056	1707,5105	655,5459	819,32	987,3255	740,4533	1103,317
1972,4721	1994,6265	2089,7535	1091,2173	982,4399	736,6991	582,3706	1469,6282
2040,6589	1803,3847	2009,4836	849,4857	688,7797	1184,9084	709,6822	1369,1688
2006,0369	1783,4824	1821,6267	829,1924	1202,6008	642,9498	916,3748	1276,3354
2090,2142	2390,5221	1778,0235	1609,6471	575,0229	893,7346	869,6657	1253,4358
2292,0892	1455,049	1773,946	1378,467	844,1521	873,9674	854,8374	1371,9517
2320,577	1886,9541	1710,9442	423,7442	1079,1558	942,2058	949,2777	998,3443
1942,0908	1791,5281	822,5221	2401,8366	553,7392	952,9003	359,904	1036,7359
135,5287	2192,1281	1274,7191	1819,9674	584,001	799,4576	844,611
1736,8087	1960,3393	1708,1949	2087,3323	600,9244	1061,563	714,1792
2014,1824	1462,1712	1979,7558	1897,5837	723,9073	1042,7165	535,3889
2212,7563	1747,6994	2721,4518	2411,2977	1159,2044	833,8729	583,8714
1747,9397	1939,3148	1536,9656	1753,429	869,061	916,8048	546,549
2114,3183	1997,1198	1690,5891	2381,1248	746,9705	884,3763	1132,5619
1391,3312	1569,2505	2242,7676	1757,1439	787,9604	674,3001	955,7508
1903,5379	1585,0794	2733,3113	2366,8112	1085,4472	917,8585	1041,9279
1918,5263	1312,6315	1570,5519	1970,8846	1032,1629	819,8992	1274,9012
2090,4671	612,9148	1293,1226	1749,7524	711,9292	907,185	755,0411
1662,1317	2281,7499	1374,9931	1406,1737	826,8037	996,6352	1034,8059
1428,581	1820,2832	1218,6523	1769,7653	550,7101	775,3421	1262,4971
2209,4891	2360,2855	1148,9863	1887,2711	679,8576	940,5842	1433,5076
1252,7659	2595,9177	1028,4469	2026,718	410,3832	874,0065	704,4242
2206,6681	1917,5331	1545,6139	1926,5263	324,3575	951,641	1202,0564
1434,6664	1668,6087	1326,8702	1695,887	642,1118	768,8587	1470,8547
2270,3611	1300,8846	1596,124	1526,9891	365,5802	849,0574	768,1117
1890,8082	1802,8931	262,5459	1958,0389	207,714	789,3479	1096,7535
1112,9854	1892,211	600,5493	1507,3311	396,5306	731,8872	804,3391
1626,39	230,3618	493,8676	1786,2895	710,5124	789,2161	1515,3507
1279,879	1474,8632	476,2002	2072,6754	871,6963	821,4901	641,2937
1265,2781	1865,382	672,7845	1847,4458	712,2185	772,3327	838,4209
1286,3479	1725,6112	638,431	1836,6461	606,6255	693,0631	911,0518
2070,4007	2001,6514	1234,9639	2164,9115	1369,4075	736,5261	880,4613
1125,1855	1839,5406	1274,7392	2248,8187	536,4353	1070,1058	1381,5661
2178,7534	1908,2431	1558,5854	2084,8447	739,0166	1120,5914	1032,5338
2110,1864	1005,135	1293,8088	2075,839	621,5376	798,6655	888,7619
2705,8112	1795,781	1409,0463	2460,9191	943,639	705,6119	1153,9972
1976,3888	2299,3424	1879,2362	2393,2317	675,2521	885,2939	750,223
2491,7086	1658,5997	1000,2078	2032,8175	1062,1134	666,1146	1131,0614
2052,2571	1681,2435	1385,9719	2409,7901	995,4701	769,4065	603,3811
1784,2955	1746,8669	1266,35	2350,6437	913,5812	887,8198	885,4275
1792,3472	2188,4786	1261,5464	2574,1884	955,2641	764,5923	733,0248
1062,3443	2035,4123	1546,9608	2223,0747	1097,9203	782,3697	1127,1058
1293,0744	1810,3734	1583,8951	2333,5074	612,1985	723,9805	1288,1354
1691,8905	1651,4441	585,7027	1908,7172	676,7848	1089,6288	861,415
1548,7359	1723,2076	1351,305	2583,443	539,0054	1002,5383	997,762
1708,1984	2323,9605	1928,1854	1947,7384	851,9919	730,9183	951,1968
1910,5073	1653,3656	1613,8888	2208,2063	590,9028	854,3974	970,3636
2189,1829	1747,4568	864,505	1199,5901	932,9986	805,2074	933,8645
2035,4758	1609,8027	711,0533	1881,502	702,3415	894,6943	751,129
2181,1543	2071,7883	2004,0509	2141,3845	886,5886	818,3316	923,0276
1806,8737	1972,7366	2074,4017	1925,4977	992,0843	1046,8188	951,6542
1592,512	2403,8499	1975,4837	1260,7557	234,139	694,823	831,4352
1673,9989	2125,8654	2004,2618	804,774	795,9692	1085,7853	873,857
2216,0104	2059,4809	2383,3879	1937,0583	276,1187	637,1381	1105,9357
1719,754	2478,0139	418,1987	2100,8082	846,6805	840,4861	1147,3271
1976,9224	2006,6159	487,2182	1430,1198	665,1604	840,4123	1025,139
1785,0135	2198,9521	419,0222	1781,9157	549,0248	792,0374	1060,5418
1949,1891	2151,4537	1521,9775	2218,0372	1061,4953	422,7348	1151,0522
1585,3676	1383,3558	1132,3401	1927,9126	487,6229	691,7752	917,6091
1572,9524	1960,48	1614,7895	2074,8311	542,6659	840,5781	811,5745
2400,6405	2299,5357	1709,2073	1909,6599	433,8561	1006,8047	1467,9184
1524,2166	1649,6217	1463,2466	2610,9701	310,6069	770,3029	1239,969
245,1289	1962,1748	1898,1952	2130,2156	409,3022	998,247	1284,0783
1733,0202	1907,5402	1556,0153	2644,3627	527,47	998,3322	1075,6478
1374,1343	2141,2293	1624,1406	2575,8058	959,8942	937,5125	1015,5071
1712,3645	1985,8355	1052,7749	1806,6497	599,2714	592,7724	1087,5418
1706,4144	1563,0905	1892,4327	2649,6833	372,2167	390,7485	738,0677
1613,0052	1361,1701	1728,9609	2269,0762	881,3906	508,1894	1175,7881
1680,5827	1805,9288	1689,3989	1976,4378	1235,2077	582,2532	718,9002
1978,9307	2106,9653	1413,3699	2134,6562	1000,432	788,7132	723,2971
1819,4601	1940,372	2264,8719	1533,6643	1129,9413	750,6221	1104,9024
1799,9166	1861,9893	2049,0158	2383,9915	1235,0594	751,4017	1533,0354
1851,4206	1585,5558	1977,0405	1982,4351	1154,7424	524,4988	1214,2331
1623,3002	2289,2196	1977,2046	2379,5874	817,7665	707,0923	782,5357
1823,3583	2144,8516	2258,2786	1744,2172	1180,4128	753,0643	1203,2781
1912,0424	1973,6973	1863,5561	2207,883	1053,625	662,7749	1020,9478
1929,003	1977,8846	1520,5501	1180,1489	803,5263	697,1668	1322,7008
1593,2861	1536,6128	1494,7513	1269,2192	801,6939	787,5737	754,2409
1538,587	2177,4868	1682,6852	1861,355	548,4387	807,6321	713,7073
2027,6669	1574,2468	2476,1022	2257,7573	981,9992	717,5562	614,7869
1965,8978	2031,5815	2963,11	1798,7696	913,6577	859,3989	773,2223
2264,5004	1833,9476	2255,7335	963,1997	1138,1661	615,5592	708,1841
2555,8189	1732,2268	1602,3521	2293,1945	991,7139	776,8754	633,2918
1927,5124	2115,4536	2233,323	2110,9761	1354,1472	982,705	238,1777
1490,3728	2045,7347	2303,8794	1858,457	866,5351	903,766	832,5219
1950,5841	1861,6013	1984,7848	2151,1781	888,7326	721,4163	686,9383
2426,9973	2212,6736	1834,5482	1525,3927	1199,8241	438,2309	666,1165
2005,9657	2402,0741	2134,5086	1469,8734	1319,9521	942,7247	616,2189
2166,3632	1816,2149	1624,4394	1769,9278	1055,6584	856,1956	413,1999
1759,5605	2290,0481	2152,9044	1573,8155	991,2009	739,3739	573,2317
1873,9278	2077,4485	2238,2173	1252,0838	1037,8839	808,5914	558,8186
1342,5432	1853,8117	2086,3747	1916,0316	1008,7809	730,8199	269,8022
1146,9066	1978,9386	1454,3966	1235,6403	1338,2087	897,8398	512,6484
2200,5438	863,0748	2105,4773	1818,2373	1140,4221	701,2647	444,0151
2218,6381	1450,2958	2019,7944	2269,2837	1176,0996	800,8805	548,5648
2517,1597	1613,5691	1846,3014	2180,4132	1015,6874	965,254	440,0295
1691,4079	2279,1661	1662,876	2120,578	1035,4341	992,5224	353,0355
1753,6968	1899,8223	2107,571	386,319	1438,7108	671,0785	230,499
2082,2864	1768,6341	1692,1471	2625,0813	1022,5672	653,5525	471,0073
1756,0114	2390,2205	1861,2303	2104,0971	960,4264	826,8188	440,7831
1716,0307	2323,4872	1861,1514	2582,632	876,0426	867,7078	505,8263
1264,2637	1969,7797	2064,1579	1114,4549	1168,3698	835,4782	399,8594
1755,3495	1871,463	1802,4286	1422,4294	1279,0874	1315,4388	329,3655
2065,0536	1816,5391	1585,2454	1026,9237	1068,2484	686,5708	749,4313
2486,5503	2124,8819	1824,6212	1048,7471	763,4178	803,7342	286,2326
2249,8232	2229,9732	2073,2725	1614,4668	815,7413	895,6831	353,1016
1526,2575	1720,4845	2156,3869	1672,9152	1099,1788	876,5586	197,1746
1834,0989	1767,0191	2078,3829	1748,782	761,3096	740,4626	216,3927
1927,8836	2060,4689	2370,8724	1637,0192	779,9891	972,2479	297,3333
1844,7934	2284,0025	2502,0025	1926,2041	1191,3187	840,7921	341,4495
1202,165	1558,899	1866,8114	1603,2738	1709,5385	1157,7952	741,7968
2194,1813	1788,1441	1840,9984	2220,8652	1285,0004	986,7747	470,8297
1415,2	1663,582	2080,8291	1895,1533	759,1583	931,5917	1122,9329
2082,8604	1999,6411	1525,4997	2336,5024	1425,4582	812,3431	462,6503
1856,6364	1733,5476	1215,9189	1648,8163	1427,2814	1092,1217	1140,6129
1845,9307	1339,4213	1814,9322	1738,2207	1408,3282	896,0256	1210,0949
1256,7776	1550,2307	1271,0407	1809,6149	1257,6642	1019,1624	1045,5472
1852,198	1628,2559	1457,4848	1527,7399	1257,5661	980,7881	939,6318
1967,7156	1855,6477	2563,491	1652,8691	1280,8436	1281,7033	1187,3636
1726,8331	2092,8745	2352,3125	1365,0892	1280,5983	1116,6491	1403,0663
2115,3725	2172,2416	1874,3812	1466,7712	1134,2215	666,3108	1116,824
1996,4654	1975,8055	1382,5893	2420,1277	1137,1891	1023,3982	1121,6982
2180,287	1879,91	1349,3896	2438,4557	1734,5989	897,5837	991,8228
1621,6171	1468,9708	2312,9858	2467,2564	1365,38	1229,6851	970,2858
1671,2027	1522,1354	2397,5484	1805,8916	967,6594	935,0011	1238,7264
2316,4517	1349,0846	1521,2907	2244,5109	1579,2664	1119,7073	1039,01
1737,9273	1427,804	1676,1082	2145,2343	985,0693	647,5499	1263,5061
2106,4715	1463,1116	1562,2302	1952,8923	375,7438	899,5461	1053,1168
2138,5288	1667,9555	1660,4152	2075,628	321,5477	899,1287	1220,7439
1646,1861	1954,2148	2560,5084	1745,0845	251,2379	1147,5171	1104,0279
2066,5541	1746,3349	1100,8583	2190,1839	485,5409	1207,1902	1185,1198
1350,3242	1911,2939	1746,1656	1999,0453	624,7574	1108,1724	1058,3983
1804,1059	1800,8529	2312,8347	2216,9502	492	959,1626	936,2846
1882,3574	1299,4687	1610,5471	2039,2842	316,1487	1011,1227	1560,8293
1506,6438	1900,2521	2299,1885	2080,4506	771,3944	882,3397	1168,8701
2026,4894	1395,5328	1512,6786	1084,4428	1108,3669	1046,4238	1360,3943
1690,0332	1464,7322	2076,7262	1894,6423	957,3599	820,8465	980,9146
1922,4754	1324,0747	1049,0648	1368,3536	951,4065	931,5768	1121,7493
1679,8033	1560,6156	2157,7732	1982,8101	1331,5231	1259,2929	1326,1503
2123,1241	1469,9982	1948,1012	2055,4681	985,352	1374,39	1211,3128
378,8168	2005,3208	1322,6256	2148,7668	1007,1264	977,2142	1487,165
2105,9182	1249,2009	2218,9627	1998,0689	529,6658	1234,5115	878,4289
1370,4366	1805,2587	2220,0471	2072,2989	906,4233	1152,2498	1300,8779
912,7748	1770,8469	1861,7564	1695,7137	1172,3915	1230,578	1013,6316
1226,2355	2177,674	2029,3479	1657,8764	882,7012	863,6652	929,3577
1899,6357	1807,4691	2158,7011	820,498	1083,5969	836,8639	1249,8009
2150,9284	2368,4308	2402,1399	2309,4289	968,1359	776,2903	939,5014
1757,9948	1143,6182	2198,4457	1928,6565	892,1951	451,0773	759,725
1689,0568	2091,5619	2508,4582	2347,0437	1108,5825	465,4599	1020,9857
1700,2043	1958,0284	1715,638	2465,4183	1260,7488	480,467	663,1879
1181,1754	1584,8117	1009,8112	2018,2086	835,6785	748,9696	1066,8803
1845,6912	1372,4448	1723,5798	2153,4366	994,0149	734,8253	815,1259
2617,2411	1404,6629	1827,85	2677,5	1038,0974	760,3223	882,0207
1664,0707	2055,3768	1747,1943	2413,4113	773,589	1046,6779	532,0333
1596,3862	1740,7974	1533,1435	2245,7728	1098,4984	1065,9524	506,9198
1594,3995	1910,3228	2108,1921	2370,1608	949,47	867,1306	728,4145
2129,1179	1711,0373	2471,5692	1814,7855	991,4959	1040,2701	544,091
1066,6771	2048,4144	2494,3774	1231,0215	958,4499	714,9916	565,9032
2167,3442	2631,3401	2465,1179	1683,6196	990,935	376,5993	494,9052
608,3436	1822,2537	1407,1412	1329,8403	1143,4598	643,396	1014,5218
680,3578	1881,4684	1739,2045	865,5627	868,4416	728,3815	975,4761
385,9379	1943,3424	1548,2225	1124,8055	790,5625	786,7377	1086,9974
1519,5115	1595,2976	2322,4652	929,6639	800,0923	647,6156	1055,5527
1727,7293	1846,5146	1361,5304	950,1826	756,8862	1085,6964	918,8928
1220,0019	1379,5829	1179,392	1102,6976	814,1869	811,7165	1070,1521
1999,2014	1888,259	1626,2871	929,5788	908,5172	584,4941	975,3843
1238,5579	1779,9748	1864,9034	2658,4053	879,1738	975,4394	1067,4119
1384,1304	1932,0402	2278,4815	1898,3961	786,3367	147,884	966,8508
695,7002	1725,4383	2190,3122	2689,7311	550,0806	590,4431	1065,5591
1336,1557	2678,994	2313,8967	2100,4877	1142,0541	1003,6071	818,7432
478,3217	2280,4818	1477,4272	2167,4244	661,9698	745,0315	841,373
1347,4669	2224,8787	1629,9886	2452,9439	734,8786	873,576	1071,8564
1518,8811	1890,4	1968,752	2111,5688	950,5752	1068,2489	743,6115
632,7258	1817,8547	2292,2926	2317,154	545,7522	618,0897	989,1474
1936,4711	2095,9263	2156,1026	2345,2087	839,1696	597,3896	943,8722
1139,2473	1893,3303	2257,7608	1481,3971	777,7641	919,9219	1212,7103
1053,4406	2042,2568	1549,1413	2823,4259	504,9464	820,6136	1522,5295
1550,7179	1544,2835	1812,6867	1869,5874	758,1287	1019,21	1201,2464
595,7993	1527,5	1867,2966	2206,8738	730,6191	671,4088	640,8998
989,3483	1939,8553	2189,709	2188,109	568,3381	473,3175	1413,1911
884,1636	2049,9641	2292,7267	1792,3386	542,4982	997,7633	597,4109
571,5705	1793,0645	1272,7212	2633,3639	694,8182	555,8359	1309,7616
1358,0538	2186,0333	1515,3714	2459,6565	844,2853	641,2478	1266,8793
1231,5691	2037,5411	1408,7539	2453,4205	1076,1504	713,3083	907,5253
1891,5712	2304,6948	1422,0924	1298,943	693,9703	1077,1614	971,0708
1761,5011	2054,4334	1676,0377	2650,3872	711,9371	536,9401	1490,2509
1632,1538	2195,8193	1580,5274	1842,6764	612,1905	275,8621	1273,8302
1507,3393	2254,6115	1928,3263	2903,5497	914,8352	652,4004	815,1465
1073,78	1849,3167	1000,9762	1804,1586	822,5812	502,0706	860,0718
1157,4669	2067,6624	1014,3295	1396,0334	654,8329	1034,7178	1023,0031
1125,2195	1868,7272	1862,2516	2366,0075	454,8387	449,3447	753,8117
1690,0179	2410,7508	1056,0839	1101,8327	835,7446	468,1735	988,0318
1694,2041	2005,374	1338,9539	2918,024	719,6075	478,1775	1341,6951
1459,877	2065,0453	2593,5067	2213,7881	923,7821	509,7237	983,2232
1668,765	1670,259	2451,071	896,4891	529,1027	521,77	1293,1646
1303,3534	1951,3084	1304,8285	2308,3341	575,8833	442,9621	1305,0267
1134,9025	2013,7672	1116,3763	2335,4697	852,8713	803,8836	1442,6038
1186,2106	2150,2811	1236,9487	982,4196	740,9099	674,7957	1100,1803
2146,7313	1911,6853	1496,4187	896,6552	1066,0371	597,1253	1155,835
2408,4499	2079,2625	1389,8723	975,5817	1208,3864	851,5096	832,554
1173,8549	1752,1225	1120,9582	1055,1302	785,0524	465,8069	827,363
1424,3086	1769,5664	3041,5398	1416,6038	1058,8936	898,8426	808,2249
1881,7302	2257,0858	1093,8279	2416,6491	733,5694	1049,7534	876,6518
2010,1483	1681,247	1434,2257	1802,7055	936,1438	769,0867	1265,6132
1639,0718	1598,41	1833,1129	1783,6099	810,8709	317,8055	832,4989
1974,3758	2189,4695	1209,2573	1111,5391	828,4928	825,0266	873,7607
1919,9027	2252,9302	1937,113	1156,6228	684,9847	1795,8111	1001,7617
522,6083	1907,6163	1931,233	846,3494	910,6708	1045,1459	875,6576
1407,6182	1835,4437	1393,18	1525,3757	980,3471	524,7663	846,7684
1615,9753	1689,4066	1925,836	1711,0725	1042,7472	1042,5542	1113,6111
1731,8284	1634,6974	2787,8422	1742,273	958,2428	382,5653	1054,3158
2141,1118	2721,3546	1676,1225	1533,9367	1011,9184	404,5701	1039,4348
1069,0112	1298,2616	1917,5424	1870,7481	1191,0542	401,5687	1017,8349
2008,2011	2525,5252	1790,4711	2035,1613	922,6754	641,2011	1103,2634
1864,7677	1827,1516	1780,1481	1806,8323	1218,6694	742,912	903,1848
564,4465	1591,8589	1347,791	979,6622	710,1708	610,868	1147,8695
691,1365	2257,4855	2384,3969	1824,7006	763,7164	269,9568	1287,807
1204,7765	1914,4871	1642,7868	836,8722	312,6841	732,9974	1203,8683
1582,3195	1914,4633	1436,3831	1198,7032	903,7859	625,6976	888,2387
877,3496	2134,738	2140,6537	1289,4606	876,7463	737,4438	902,287
1567,8331	1782,8379	1086,5248	1922,1179	771,486	649,0091	957,1897
2024,2139	1689,0323	1512,7461	2048,4671	855,9101	667,9766	1113,0644
1580,5503	848,1748	2030,1503	1605,9491	847,7679	854,6676	982,0197
1511,4716	998,6789	1469,6402	1662,0496	927,5566	483,1593	1413,5223
1540,3378	1200,4954	2105,335	2353,7187	896,3742	813,3596	788,352
1782,956	1504,4198	1928,8523	1633,397	849,5427	464,392	681,5922
2003,1841	1908,8341	1820,9954	2215,9981	697,4359	383,5184	629,8151
2406,5415	2067,0852	1977,3646	2473,6843	1066,0931	1543,4381	772,5519
1407,9817	756,3881	1816,7019	1867,2952	924,8398	807,5424	649,9821
1803,9211	504,6453	1799,9867	1957,4973	1085,8726	1103,2052	757,5392
1707,2581	1624,2068	1932,7476	1786,0778	917,9874	822,004	746,1387
1036,1278	1922,5191	1926,7418	1894,1983	811,4312	426,4868	677,6223
1483,1599	839,2304	1917,1935	1919,7572	1158,207	521,052	586,2397
1386,5724	1948,8177	1754,8546	1756,447	1053,5685	875,043	753,093
2169,8096	1221,4156	1692,8262	1427,9156	739,556	625,8403	696,9814
1984,9643	831,9479	1943,2631	1961,3177	1203,9084	621,0297	359,5669
1568,1129	1963,7147	1349,7009	1698,794	606,7322	957,5304	827,7433
2420,8716	1275,3973	1402,0493	1899,7934	989,5309	972,2242	786,8773
1991,2341	1966,7186	1426,0106	1690,1626	877,7741	549,4015	561,7126
2007,0472	1887,975	1345,2244	723,0433	357,8249	734,3174	825,5514
1974,1801	1430,4639	1683,0666	1678,4146	837,8753	595,1997	1196,4597
1501,3052	1189,3967	1243,1236	2075,3127	336,1975	777,8188	574,3393
1410,3356	1470,9167	1640,6863	1655,4118	937,5865	722,4415	593,3161
1550,6344	790,0628	1270,1537	2133,1385	786,6875	733,8271	752,2108
1788,5438	2246,3875	1457,0144	1808,5495	1182,2257	1150,1684	443,6382
1431,4329	1693,2917	1195,384	2113,3238	1153,6645	836,0068	525,7672
1604,0345	989,6348	1203,6615	2295,4903	862,4954	819,7058	1170,1367
1628,4114	1521,9147	1665,3094	2424,9237	1066,1388	675,7415	715,6969
1305,4658	2126,7146	2269,3573	2349,9238	905,5022	1114,5935	779,2829
1826,4899	765,0636	1617,0646	2334,1194	857,8919	865,7972	602,7837
1249,1639	1316,2041	1715,742	2097,1591	1152,799	763,7524	807,2663
936,0768	1461,1913	1872,9659	1958,631	530,8746	727,245	778,4473
1199,4248	879,8661	1555,0563	1793,4762	741,1151	964,039	613,2525
2046,9869	1049,5121	1506,5902	2053,91	861,2572	756,3959	463,8488
1664,134	1415,6055	1780,8226	2508,9953	906,0763	1168,8708	712,9418
2042,4666	802,561	1738,5294	1960,9812	715,5165	595,3728	888,0802
1293,1967	1643,9004	1752,1896	2581,8972	1140,9907	1255,7282	732,9065
1055,299	1914,3298	1776,0273	1987,4881	1250,6939	1364,8207	746,5565
978,853	723,5467	2606,8679	2252,539	1145,8639	845,5598	366,6989
775,21	1064,5265	861,8828	2248,3732	1471,1687	1118,1232	631,5326
1175,5368	1324,1549	998,5884	2130,221	972,8596	800,0009	736,0877
1820,1109	1203,1272	1075,9881	1856,6902	773,9329	1112,2647	629,4095
1507,9766	1680,0743	1335,29	1734,8313	903,6707	1216,6965	826,9996
1058,6117	1577,6347	1126,8176	2500,7169	1051,8898	1004,0332	783,9133
1342,455	1086,5951	1122,5747	1054,4767	861,2555	1501,3331	985,8684
1624,2999	1753,2042	1808,5468	1286,5967	486,0016	897,553	808,0621
1509,2999	2070,5295	1421,0299	1395,7165	975,6973	699,6728	1320,5704
898,2661	1229,329	1706,9866	1249,7175	649,5007	1055,3255	1024,1331
1504,5359	1917,2885	1485,4483	1028,4365	800,0423	942,6998	1156,4812
761,0893	962,2701	1585,4733	1168,3828	665,9153	708,3573	795,379
1585,1688	1674,2911	1394,314	2343,6709	914,0982	811,3354	1032,0654
1331,87	1444,3843	1292,1568	2488,8289	765,6235	723,8135	1162,1677
1450,1608	1887,8599	866,9207	2251,5228	871,4783	442,5002	1382,9081
1326,7052	1664,2289	1282,9355	2494,5639	917,0429	517,5121	1134,1378
1316,7923	2105,9111	1840,892	2443,0534	1043,5021	1071,0823	864,1159
1252,6641	1948,5311	1387,5517	1881,6455	667,8588	1193,7109	1163,4777
928,2647	791,2086	1255,7946	1988,0252	679,7877	714,3535	941,1566
1435,2091	1682,9537	1716,4058	2109,9794	741,9533	830,2505	910,5344
952,5061	2008,4329	2020,4115	1684,1031	1077,5428	617,6837	1139,2803
1384,8988	1269,1586	1489,5482	2192,6639	813,365	475,4917	831,335
1004,5478	2201,9746	1807,8933	1443,9203	618,371	745,1486	1340,4419
1230,8468	1212,1039	2311,0916	1387,5373	1257,8399	930,751	1131,0511
740,4514	1808,6938	2035,4738	1255,223	802,0055	280,5649	699,123
1299,393	1814,9977	1914,9973	1406,6282	700,0428	502,1159	891,7852
1421,3076	2091,3504	1126,7161	824,0784	1158,8889	402,6434	681,8401
1143,3028	1547,2718	1337,3857	1090,5304	545,8914	491,6394	905,4454
1145,4455	1996,5188	1515,1749	1351,3638	817,7717	881,275	1081,3167
1467,2473	2003,5863	1408,6808	1030,6778	669,0113	525,1061	829,6297
1614,528	1980,4509	1110,1236	1229,7641	553,5916	645,6507	643,9487
1015,1202	1825,5276	1556,6316	1093,9832	489,9091	570,2855	987,0688
1465,8412	1113,1514	1947,2269	988,3907	713,6632	612,3257	890,7675
1186,5037	1966,2053	1523,5719	645,0909	693,9728	367,406	872,1329
1493,4162	2400,3282	854,4301	428,0991	791,4922	992,4679	1015,0681
944,9846	1795,4469	2745,5855	1486,8244	950,4737	427,6811	849,3575
1464,163	1995,25	1713,2662	1386,0999	665,8532	738,0135	822,2547
1698,7611	1310,7369	2703,9905	1649,0966	979,9227	692,9377	812,6569
1348,7417	1447,2308	1338,6977	1792,9962	846,5212	556,3633	1008,5589
922,5675	2133,6825	1150,0424	1756,0304	729,6105	886,2485	1065,1203
1219,0031	908,8849	1927,4795	1203,8168	676,2327	853,496	989,7038
1376,5297	1682,4465	2155,7698	989,4259	769,4725	615,6472	1107,4456
1440,6694	1080,0315	1353,2182	1609,0765	739,9768	433,4016	843,0011
1109,2722	1075,6646	1635,2372	1584,0073	453,4345	429,5982	988,651
1158,8964	868,2392	1781,7623	1571,6885	682,5161	737,6982	760,1397
1264,9692	1099,0682	1806,8835	917,0598	797,083	405,8888	984,1493
1388,3245	1053,3158	2435,0571	1580,0232	382,5506	504,6033	1110,0455
1396,5491	1577,8025	2269,4034	1295,4936	612,2274	655,6963	1025,2916
1497,0581	1149,3175	1336,9476	1546,7275	659,0288	523,462	845,8185
1294,9233	1315,8057	2715,6863	1829,9836	516,5709	297,6085	638,3249
1235,2556	1703,3899	1407,4834	797,3648	731,4513	575,7562	764,3642
1308,5951	1706,8378	1453,745	1325,9248	887,4937	759,7581	836,4017
1489,8265	1968,9069	1986,9823	1751,1863	714,0328	742,406	1072,5331
1225,6661	893,9701	1107,9179	1819,7229	294,0134	476,9292	821,4735
1362,2492	2102,5012	1204,9492	1629,6229	707,7871	673,4627	1506,598
1107,5404	1889,5072	1227,7873	2174,7091	851,963	834,821	1302,9287
1732,5614	1328,3132	1213,6438	2234,5189	615,9041	1043,5777	1464,5735
1078,6982	1486,9461	1642,4648	2188,9204	1005,3628	610,2185	739,3887
1621,9475	1624,0813	1209,0638	1937,3229	498,619	838,8043	990,242
854,3722	969,8227	2462,7535	2094,4584	821,4357	1171,6834	944,9837
1796,4613	1765,3973	1113,7592	1905,8648	720,5967	675,8837	1076,9102
901,1204	1523,0351	1368,6487	1999,1092	506,2312	1439,881	1127,4896
1068,7167	1570,0013	1521,3655	1787,1872	825,8499	2135,682	1091,8677
678,5891	2407,6662	1291,104	1791,6439	1035,7865	1565,3612	1130,2991
710,6081	1918,2213	1535,0534	2006,2991	779,3755	753,3475	728,8354
1308,0419	1354,1725	1348,9703	2327,3088	1066,2425	971,3004	1286,0395
2316,6725	2075,5659	1070,9614	2437,7469	996,9154	436,9992	1882,4416
2478,6115	1974,0936	1879,6653	2264,0653	923,9779	1167,0231	844,9403
1727,2592	1987,2745	966,6615	2092,507	1070,3557	1054,7048	816,4269
1841,5838	1825,2868	1871,7591	2458,1834	808,19	967,1515	879,0054
937,1121	2184,8379	1162,6454	2204,751	1225,5603	1387,0578	985,9941
2298,8399	1865,5301	2337,5529	3158,4346	863,7519	1239,4173	1408,7567
1759,0051	2459,6699	2251,5351	3058,656	1062,2391	888,9699	1066,7422
1130,2932	1539,7762	2114,1345	2374,1649	1008,0925	883,3434	867,5059
620,3944	1239,9268	2324,4357	2485,6324	922,1149	909,2514	1057,5058
2394,6585	2106,1863	1792,9608	3025,4015	1069,8075	578,4915	761,8583
1422,7498	1137,9555	1124,7325	1460,2406	1059,2887	661,1779	1038,8488
1188,8431	1527,2693	1929,4474	1514,8294	1204,1881	583,6216	1347,5646
1328,3713	1761,4695	1410,56	1594,289	926,1156	921,7558	1180,8937
691,5005	1370,4197	1044,6251	2197,2902	913,0934	446,1124	1373,2529
1337,4792	1491,6412	1892,1211	2529,4846	944,6442	636,3794	1243,4308
978,8615	1728,8186	1719,1602	2166,3693	1021,7596	625,3226	962,6374
911,1652	1667,0491	1193,8779	2063,4352	1048,7047	607,5929	1366,4939
1307,6492	968,3335	1612,9849	1993,2561	540,2944	725,398	525,4562
1294,9297	1722,2039	2051,3173	2533,0318	1186,202	587,6024	542,7678
1189,9029	1024,1346	2163,1439	1812,69	935,6379	572,8801	433,1027
1008,1928	1973,2469	1604,5496	2543,1203	590,2497	562,2548	1240,4713
1380,6149	1259,9111	1533,2298	2782,9188	1074,552	617,7732	1064,3146
840,4608	933,115	1328,5768		1017,2752	624,2794	1070,6042
943,3711	1224,6831	1842,9046		1192,8199	457,338	487,9071
2013,2652	1462,1419	244,9263		955,5793	787,646	384,4029
1342,8194	1463,23	1420,0894		845,4545	786,6161	448,2257
1877,0539	1463,5733	2239,7902		963,4754	599,9281	1058,5487
1258,0852	1381,525	2188,52		862,2841	1212,9518	469,307
1391,3697	1649,3046	1333,9769		1128,5392	711,3986	386,6813
1791,7133	1544,0666	1336,1036		807,8362	909,1143	377,2305
2019,2362	1552,6035	1777,6028		901,5513	502,464	213,139
2470,2381	1159,8593	1109,8565		1019,2376	1303,2903	309,4922
2440,7122	1514,1811	1204,8255		1190,3838	1112,7674	449,2976
2002,4744	1543,5497	1683,1081		1415,0468	803,9556	292,6073
1254,956	1339,908	2370,5504		976,7459	745,0773	662,6711
1450,3297	1738,9698	825,6514		1263,3249	341,618	1346,8252
1101,09	1418,5961	1312,7485		1024,2265	883,2662	962,0707
1791,5035	1671,7379	2022,0266		983,1533	682,4556	1472,1389
1902,0374	1706,521	1707,4711		571,2733	790,7302	1265,9145
1430,0899	1279,8337	2142,7172		1003,7778	652,6178	511,5724
3145,9444	1117,7594	1930,8535		986,0298	717,7322	1323,745
1618,439	1524,3026	1507,8807		1151,6268	885,9235	676,3915
1778,6824	1239,5944	835,3194		1312,5451	1004,5481	1290,9957
1124,2887	1617,0606	2288,4441		544,7402	780,6268	796,9063
2648,427	1374,7801	1732,0428		1167,6181	843,8091	1064,8403
1391,3655	1513,383	1525,5223		1148,214	683,0148	1018,3499
1849,0185	1476,0361	641,9244		910,7588	635,3774	707,5995
1168,6124	1436,973	1901,7915		1142,4747	773,2942	1065,3298
1597,5044	1483,1258	2094,5399		981,1314	821,1493	588,71
1001,1775	1310,555	1054,2368		976,6827	840,9132	1010,1782
2964,8502	1434,6719	969,369		943,4085	786,8341	1008,0353
814,0761	1467,4437	2074,6		868,7884	1004,4805	916,6652
3129,5084	1558,8327	690,3391		1015,4774	943,7851	858,8031
2189,6124	1577,2383	1521,3858		939,715	651,4531	859,0019
747,8464	1577,3522	1963,4656		883,2813	1117,106	962,9219
958,5537	1417,1963	1503,6709		600,8951	888,7376	682,8228
295,8849	1606,5638	1637,1632		768,5816	1022,6939	1058,998
1353,614	1278,7143	919,2228		940,249	885,4182	711,5218
1601,7283	892,9447	1504,8232		935,9533	936,8516	433,7728
1549,9243	838,841	1211,4679		307,1596	1056,1071	1176,7369
875,0244	1212,4003	1666,9734		393,3939	976,4203	891,2044
1077,6835	1797,2101	1500,1754		337,6682	1136,9704	1188,5168
1779,8871	978,6762	1402,885		303,9948	927,2973	1033,2677
2141,0927	2145,0411	1063,9371		597,5977	926,5076	1090,8147
1776,6943	1284,4949	1345,1373		366,222	692,02	1046,2917
1807,9282	853,5105	2197,6965		723,7793	950,7724	1001,2589
2255,1941	2040,9081	1631,2694		897,1511	995,4633	845,6744
1676,9062	1502,0657	1573,1437		780,4014	1026,8975	1261,6081
410,4887	1155,9332	2017,8925		391,223	1015,039	1262,6098
382,2897	1812,6387	2473,2159		530,0718	1017,5732	1113,1266
1341,3766	1384,7128	1904,6651		948,5847	981,6525	730,9229
1271,035	1748,202	2682,2495		619,8845	1132,7375	1236,082
1601,9089	1131,0264	2394,1736		482,227	848,6251	813,2095
1296,5344	1259,9836	2434,7451		1097,3429	1008,047	1141,8431
1555,8642	993,7907	1855,6661		929,8168	862,3197	1060,6587
1069,2038	1581,7819	2104,1914		448,1778	950,6893	1343,0868
1731,7288	1265,973	1664,0362		481,2205	1035,8907	1127,1438
2154,3914	1633,2329	1976,5154		577,7336	876,9312	1061,9945
745,7227	761,1351	2701,185		853,0728	581,7867	960,8287
2015,0113	1597,9898	2346,2088		813,757	530,0365	1361,1345
1466,2512	1194,6572	1529,031		511,4384	953,5603	858,2727
2299,3863	713,4425	1756,1058		552,7884	1074,7949	846,5003
2287,7087	1285,4259	1589,4016		760,509	1113,0308	608,4222
2020,9021	1645,5065	2222,7433		748,0367	986,7634	759,6035
881,5357	1553,211	1513,7466		933,234	718,2032	753,5407
2346,7312	1537,3517	1129,3852		918,9453	880,4926	1561,0941
2292,8055	910,2048	1373,0291		616,1212	1107,1836	420,1889
1576,292	2321,2583	1113,5161		760,6248	1049,4966	1006,232
864,8626	1204,4365	1313,103		828,2268	1198,3572	896,2677
999,2196	1318,6578	2648,4954		1280,5779	1348,9951	1237,0883
1303,5792	2602,6826	1114,5722		530,8534	819,8281	794,0085
791,7267	1618,176	1791,1384		351,2566	754,9461	978,8168
1673,7595	971,0269	1677,9432		1136,5042	867,4595	639,9292
2095,4748	1244,1559	2518,8542		947,403	737,5308	410,1806
1114,4956	1463,3592	1646,6427		832,8661	906,3176	918,8109
954,9141	951,7153	2356,9894		978,8547	572,1775	1156,8935
1170,3466	1426,5185	1452,1306		1152,0895	941,0777	819,3575
1638,5647	1916,708	2755,4433		723,3736	748,1172	414,1069
2077,2184	1085,2931	2465,0122		408,4586	829,4288	1335,195
1426,3335	1668,0817	1087,4175		1121,08	641,2139	696,772
766,9001	1231,7337	1438,5435		1337,3868	596,505	1345,1528
2009,2796	1589,4537	1568,395		558,6705	541,8512	504,2336
2275,1992	1314,2779	1703,114		767,9326	666,0841	671,0447
1875,298	1840,4317	1858,3609		715,6038	706,4887	782,562
1049,9371	1570,0366	1359,3759		957,1998	767,7931	261,4274
1824,0089	1031,151	1330,6434		1013,5388	694,8675	504,2975
1150,8425	1330,5943	1238,7169		958,7679	580,6395	873,9148
838,8395	1516,4386	1947,0471		514,8315	763,6876	780,5794
1194,7403	1143,2903	1799,1206		1098,0269	809,6977	397,9159
921,6317	1324,6549	1346,7537		1077,5215	556,8428	378,5531
1792,03	1228,6426	1539,5051		852,3241	697,4011	516,4215
1812,7138	1114,281	1019,4947		842,6262	612,2229	1172,8449
1231,7466	1577,22	1834,5194		994,12	761,877	453,7837
2069,0514	1148,0802	1371,0897		960,6229	446,7248	156,7751
2090,5835	1439,7144	1615,1486		1018,1338	712,7593	195,7948
931,9004	2482,6479	1346,6821		943,035	580,3999	783,8348
1840,7531	870,0262	1483,9138		817,3268	682,9452	361,2204
858,7496	1042,603	1168,7473		713,0123	726,5676	1164,9631
1229,5386	2527,9341	926,3687		774,7475	884,2152	543,9415
2266,4278	718,5819	1088,2065		1423,5431	469,0732	247,8698
1534,4739	2577,0399	946,4249		383,9811	597,0925	165,1281
2245,0294	1900,519	1104,2167		821,0621	511,9717	429,4297
2379,0043	1818,2186	749,2715		857,8411	557,3339	974,1545
1720,9916	1563,5882	1511,296		806,0008	622,3545	1116,8361
1624,2994	1519,6117	769,1461		926,9598	1080,7047	800,0801
1401,7652	1391,0209	744,5326		815,987	715,4957	451,7088
1306,2289	1788,9152	598,5302		922,2983	1024,9702	421,4662
1455,5128	1870,3962	1715,8932		405,1583	936,8847	485,7009
1736,3935	1781,3331	1220,9859		791,822	912,9192	476,2252
1685,7213	1254,7953	708,7296		1034,1274	1015,591	382,2409
2371,6362	1529,2349	1574,8877		1548,2957	926,0557	750,7833
1542,5572	1914,8393	765,9873		688,4973	591,9573	994,0046
1488,5309	1565,3151	1002,6477		944,2828	809,0173	503,1062
1666,5115	1730,7582	1434,5439		618,3697	1086,981	780,6446
1995,3614	1912,8329	711,5529		417,9954	1057,221	621,0297
2010,9046	1574,328	968,2859		685,9219	780,3881	997,2855
2379,6604	1759,8825	1299,6999		1129,5648	1050,3571	567,111
1994,8646	2188,9625	2282,5767		767,4459	770,9322	296,1244
2232,8771	1472,5086	1525,0506		613,5544	728,497	876,4257
1459,1896	1527,8013	2486,3229		421,1226	740,2051	191,704
2116,5689	2239,3798	1906,0388		890,3633	955,0274	1200,9246
2027,2328	1682,466	723,7818		901,1327	839,5309	833,3108
1900,8808	1229,9469	2166,6181		746,6038	723,1251	1049,5303
2925,9714	1825,43	1453,925		1806,8747	996,3495	238,7098
1931,7772	1953,5734	1652,9769		935,2242	641,4272	342,5185
1876,0814	2042,2544	911,2046		926,2259	1117,4039	296,3302
2192,1274	1529,1958	2136,7198		1108,4669	1033,1735	291,1186
1725,1881	1371,0074	1693,7117		122,6959	962,9839	258,5281
1354,9446	1877,2528	1619,7115		1180,2077	926,2271	575,5834
1729,0697	1699,0224	1557,5003		712,1617	1017,1966	264,1721
1377,3537	1080,6047	1727,7484		606,8103	871,8099	478,4049
1875,0006	2256,8258	729,1101		1024,2161	819,5336	1367,2708
228,6924	2283,6973	507,0204		652,0487	1048,0539	469,021
2420,6091	2179,4894	1722,8059		744,4171	770,3885	307,2833
1497,3321	2194,6733	1498,3188		1188,4584	917,5436	176,2897
2017,8717	2266,5623	1842,2539		806,036	747,2901	528,2571
1995,5953	2009,7062	1217,5164		915,4998	959,9008	543,8287
1870,0752	1676,9542	641,4782		1019,3255	1059,0703	494,991
2409,0438	1528,3504	1856,4334		1070,9314	589,1135	323,0808
1666,6879	2274,7881	1753,9307		950,5568	589,8977	216,1876
1230,8568	2092,2635	1848,5891		1732,719	390,0191	419,2577
1825,8971	1334,4749	892,0952		1039,5084	431,8668	195,3873
1663,8487	1578,9524	1851,0094		1333,9139	445,5613	341,2951
1083,0204	1935,0136	1388,3705		522,7179	583,4655	938,56
1798,8982	1967,2588	1373,4592		684,6342	392,8999	1015,8154
2010,9297	2036,1068	1019,1417		763,1538	532,8837	168,8406
2108,2956	1714,5009	1171,1661		853,7082	634,8398	446,7052
1988,6297	1941,2031	2092,8666		1432,3912	586,8061	275,7872
1236,7274	2137,1683	1683,145		1150,1428	667,3762	400,1789
2002,2962	1736,0345	1547,2328		921,6134	606,6778	1275,0072
2408,5126	1816,2795	2162,4005		1463,5772	897,488	364,8555
1487,6079	1329,2264	961,1226		876,702	1063,1853	436,7554
1190,3941	1801,7128	1593,9842		631,1357	884,5033	170,1759
1290,1221	2110,9497	1151,7371		437,9235	817,1383	255,6104
2534,8583	1399,3712	1652,7787		481,0071	646,3441	1248,8286
1250,9876	1859,7955	1658,5215		297,068	987,8671	197,8371
1096,2932	2394,7046	2096,5223		265,6721	1042,4708	715,9345
1240,4316	1505,1506	930,8969		812,4677	1178,4145	429,3712
2078,4125	1819,9586	1669,6259		378,1648	822,3597	363,7075
1931,6599	2257,3592	1309,3714		993,2181	1016,4071	218,7017
1201,073	1585,1082	2020,8292		517,2531	581,2147	277,1841
2272,9256	2013,6928	1912,6006		482,1209	952,6809	289,5897
1200,873	1735,1834	1643,5914		737,7179	754,5777	350,9715
2469,9179	1032,2106	1576,4841		393,1105	1265,2762	727,6722
1312,5729	1650,1579	2451,2431		766,5052	914,3268	793,095
2096,6615	1520,0769	1459,3014		571,8837	818,7815	767,7112
993,2568	1849,1419	1781,1797		571,4386	460,0531	289,7984
1091,9257	2064,9146	2319,1717		667,176	867,0985	375,2805
1682,9844	1712,9448	1735,0602		392,8879	525,9954	913,4629
1357,6324	1726,5063	2125,195		914,8735	760,9212	432,3985
1796,6753	1873,2012	1552,0423		647,0126	628,0662	713,8393
1253,7063	1600,4614	2003,6459		789,2145	380,1935	809,2252
709,8895	1582,6623	1357,9957		656,7296	664,6959	847,6369
1227,7376	2496,5783	2162,1118		1200,1665	724,1166	597,5859
1606,6369	1648,418	1402,6101		900,3556	801,1779	638,1336
889,8157	1357,525	1558,4931		584,1914	595,4634	707,2296
1713,6072	1282,332	1961,2061		687,4036	446,4185	401,7389
1248,1366	2109,0464	1729,648		1196,8333	417,7691	399,6135
1456,1144	2444,0316	2258,1359		517,7246	620,6025	573,4603
981,1357	2050,7827	2167,0216		540,2159	740,3834	1064,3632
1789,6822	1384,4805	3005,778		569,3242	476,2314	857,1215
1389,7694	1711,3842	1496,4817		484,8092	509,8776	714,2407
1194,4104	1934,5787	1847,3246		852,1973	498,6444	1270,4656
1002,1275	1836,4483	1555,4394		581,6755	790,7822	621,9629
1854,482	1651,8036	1493,937		687,6579	744,528	543,7902
1614,1606	2153,4162	1792,9068		802,6005	732,8149	378,2973
2075,3562	2548,5184	1200,7453		428,1751	672,4873	550,7385
1998,035	1415,7146	1156,4523		591,9063	697,9805	457,6088
1913,1018	1124,1465	1485,8096		850,4612	581,3929	270,2645
1568,252	1770,7111	1280,1767		753,3325	711,1759	430,3828
1869,7443	2091,5653	1681,2826		654,8901	649,4456	279,8654
1285,3339	1738,7715	1422,8022		891,2098	505,4988	445,3327
1800,8117	1623,4732	1993,5041		631,7228	515,1902	470,314
1908,4135	2027,8478	2068,0241		394,6996	542,8187	738,6922
1350,2658	1251,9908	1829,5207		824,1013	404,0903	846,1651
2268,4457	1802,9296	2122,9146		722,8959	599,8979	386,5889
1460,1874	1595,7737	1465,5023		619,2763	485,8651	454,0619
1743,3555	1743,546	1771,1438		668,1491	504,5435	433,2047
1684,1094	1627,1332	2143,0527		793,4825	428,6313	280,6023
2465,3918	2133,3058	1333,4057		726,4641	744,149	335,1289
2098,653	2632,827	2302,6396		542,6137	874,2665	362,7822
2046,4704	1607,5169	1526,9517		624,7127	781,2049	1127,3178
1399,0497	1429,9282	2138,9648		1117,4516	866,3542	390,5178
2099,9046	2130,7792	1627,0774		731,1121	861,4144	390,6405
2036,7343	1985,6941	1813,7129		823,344	701,866	297,1644
1623,3394	2397,4555	1233,5216		619,1308	711,906	436,2798
2393,5069	2009,829	1046,7548		733,3955	753,8421	372,0176
1642,1583	2062,297	1326,6533		716,0155	358,372	547,9828
2018,4077	2119,4153	918,9077		721,844	634,9638	658,0576
1651,8678	1341,4653	1733,6834		701,9134	521,696	915,5756
1496,0676	1381,2573	2201,8721		853,496	442,7351	1155,6659
2265,8827	1824,8818	800,6127		569,0171	420,4631	931,6794
1919,5053	1503,4271	1235,3296		726,5925	344,2668	1064,8114
1955,3452	2020,5627	1660,2403		851,8317	511,7325	1109,4645
1987,0309	1793,3586	1674,1803		847,8319	360,5977	1163,2706
2032,4682	1983,9603	1214,4803		215,4384	578,8806	1106,6158
1195,2329	1567,312	2177,5994		884,3527	745,6305	1507,3044
1593,9507	1779,5167	1482,0299		531,8255	427,5801	868,4187
2292,7086	2053,0577	2320,4951		913,8734	979,1556	806,0186
1450,5294	1813,8961	2191,7214		437,253	714,3238	1217,6541
1836,5782	1970,9704	1894,7133		428,9376	1011,5569	979,3009
2210,4797	2274,3432	1394,0223		719,0373	974,1107	606,3134
1858,9688	1975,7444	1412,4456		1015,5904	809,7434	1126,5181
1869,2119	1254,3164	1534,7615		807,4756	482,2984	932,0549
954,7577	1581,0271	1725,5429		1157,2988	812,4904	1171,215
1767,3574	1551,9389	1183,4312		948,0054	486,6072	1708,5662
1952,4621	1753,8841	2088,3855		683,1664	622,3213	1251,2951
1671,2181	2009,1185	1432,71		739,5698	535,5591	1311,8887
2103,3773	1882,066	1318,5108		912,8081	673,2244	1098,6742
2429,4847	1680,6348	1279,412		147,3736	460,9358	1283,8335
1746,6429	1716,1093	907,3248		726,095	763,4741	1043,1398
1547,0037	1781,0869	2196,4927		662,267	454,2926	790,544
1666,182	1199,3212	600,3148		1282,1136	301,6698	947,3592
1993,7327	1661,098	1026,011		933,5726	604,9034	1090,6116
1678,2023	1567,5494	1061,3887		963,0952	512,0789	834,4419
1374,623	1809,7997	1428,8383		846,3553	347,4073	801,9705
1641,1329	1544,3041	566,3471		298,5506	537,4852	1121,9293
1696,1823	2218,866	784,583		959,6287	585,3766	791,5766
1668,2875	1628,0854	986,3109		488,5588	867,6245	995,9169
1726,3409	1596,4815	928,4946		1142,02	528,6743	1317,8146
1657,2752	1579,1801	1518,5729		889,3252	520,253	901,7306
1090,3922	2133,8947	1171,1651		1393,9856	378,7819	1102,0578
1678,9921	1749,2716	1839,4102		1346,5262	562,0995	1191,6119
1626,7161	1661,9988	1642,662		752,0852	707,4515	844,9791
2001,0965	1049,1269	1870,7867		1134,5965	664,0308	1036,0873
1578,7624	1463,2118	1909,7643		1055,6393	670,9748	730,0175
1894,0575	883,6187	1373,4982		1103,2089	634,2167	933,7384
1416,4188	1542,0485	1929,1982		896,0934	1099,8638	1409,0078
1930,0909	1862,7234	1147,5245		1051,6882	600,3272	548,782
1109,27	1660,2456	1790,7244		1308,2413	376,6462	1021,9681
1807,6089	1855,9453	1357,6051		1141,6969	721,3247	1009,0277
1071,7669	1233,9988	1571,8057		1328,4142	516,183	940,7033
1461,6868	1911,7839	1150,6646		1175,9986	580,4542	836,4289
1658,6912	1748,7687	910,0783		1023,5943	564,9709	950,4541
1784,4438	1004,9454	1607,9178		1034,8957	706,9105	693,8289
1737,1924	1563,5351	1102,4696		946,9916	788,9712	687,5467
2042,3295	1669,3253	1191,3951		1076,3579	744,8503	709,3287
1203,6837	1706,3978	1349,1745		1096,8211	589,9176	702,1989
866,9757	1807,9135	1450,4775		1342,8894	552,9858	880,3669
1589,9417	1506,6761	1151,9344		835,5098	662,7546	857,1108
1504,9505	2021,8153	1427,215		1179,7736	633,436	846,7986
1754,8596	2220,2018	988,9582		854,5633	720,9697	712,4562
1134,5899	1848,9536	612,7634		1233,5913	565,0324	888,94
1676,8816	1785,7856	1020,1731		1205,879	470,0419	884,9695
1191,957	2935,1631	963,5115		616,2511	505,5222	935,1928
1695,6361	2323,7208	1508,6316		539,2766	669,2835	808,1516
1475,0362	1115,3309	1117,2072		1452,6159	713,645	420,6993
1691,6855	2039,3623	778,6393		1229,1316	659,1336	344,6585
1286,1405	1449,8812	1207,0651		999,3872	491,3494	242,3132
1555,0395	2126,9691	1952,8391		761,8566	610,9004	647,2698
1502,7424	1007,4973	2237,8617		688,2844	546,0434	233,1304
1089,1772	1897,6708	1508,2307		1155,8539	628,4017	717,0918
2317,1134	2238,4873	1901,6755		1180,4808	800,4636	197,2626
884,1372	1963,1351	2580,3426		865,3437	758,2938	644,0846
1788,1281	2102,0754	1432,9784		681,8177	669,4973	252,1722
1105,441	2396,133	1431,8947		1543,9593	834,0658	738,9876
1646,9852	1596,0881	1332,2047		647,2718	683,2144	585,766
1430,887	1927,109	1885,4863		1618,8517	581,46	205,244
1803,4714	2158,3981	1559,9867		927,3907	743,5628	406,9895
1799,2279	2084,0537	1080,5024		989,1063	697,3027	147,6605
1111,4956	2322,6644	1026,0608		857,3311	576,0451	327,8809
1552,6095	2530,7524	841,6605		765,8444	687,4641	585,9058
2100,4701	2251,99	1058,6198		1054,5288	591,5381	463,2234
1975,3821	1651,2197	908,1489		737,0751	676,1008	434,5901
1915,5971	1884,9869	1632,8828		356,5027	827,0397	493,6213
2028,1817	1918,6032	2108,9582		1446,0355	866,8347	553,4877
1645,2066	1933,1887	431,9239		849,8988	797,8075	595,1624
1961,5309	1766,7375	2054,8708		846,1643	693,5823	692,8598
1953,9704	2297,7054	484,377		830,1501	733,3861	571,0343
1772,7238	1483,1938	1021,9658		749,4019	943,6706	446,3965
1992,6866	1851,9852	2089,1115		1021,8807	889,1391	958,9826
1351,4809	2060,9623	562,6754		1025,0364	903,5365	506,8651
2155,3171	1678,0927	1932,2441		582,7333	799,9184	906,2553
2898,4947	1753,9649	1453,5268		764,5508	660,4	903,3699
691,4308	1754,9134	3115,545		438,6639	805,0648	691,4901
673,7507	1220,7046	1776,3272		1150,7803	915,9663	541,718
1575,8149	1825,5105	805,6298		621,337	703,2809	734,409
1852,7267	1587,6703	2245,0425		132,2994	412,7286	599,9138
1313,5262	1473,342	458,8226		398,0419	1298,5059	1184,6664
1629,1089	1619,6446	2243,7295		709,5556	407,9611	1259,0166
1123,6814	1742,4991	810,5806		525,2055	351,6894	817,1785
1377,7454	1878,1167	1878,1947		660,6742	454,0314	964,4906
1925,7926	1841,7435	572,0897		682,4214	587,8537	690,275
1212,2726	1704,8215	2337,313		825,573	412,0106	592,0985
1353,6902	1769,5527	1761,7413		620,5929	567,5319	825,8013
1467,0095	1647,8405	666,2922		655,1345	694,2733	748,7075
2068,1606	1795,0074	973,3921		832,6905	397,0909	769,154
1356,363	1710,9099	575,6292		569,2688	464,0518	679,5306
1123,0895	1887,5164	1250,0537		485,8027	456,0847	607,8589
808,6074	1925,8672	1071,4994		1293,1742	436,4185	775,7069
2138,3184	1778,1687	1013,0205		510,5458	465,353	799,7065
1917,9113	2207,6638	764,8014		572,5699	309,7001	751,5112
2028,1314	2364,5949	1181,2083		457,3556	467,4116	745,4001
1399,622	1261,3279	1307,2634		484,1657	760,2171	980,1683
1346,3443	1304,0586	1523,2046		517,4003	354,453	703,9676
1744,3253	2185,4505	1916,2169		820,9904	560,1767	663,8313
2128,6764	1850,7188	1081,2396		427,1917	451,2737	713,833
[truncated: 3,545 more rows]
