# Supplementary material for: The CGG triplet repeat binding protein 1 counteracts R-loop induced transcription-replication stress
Source: EMBO Rep. 2025 Aug 26;26(19):4691–722. doi: 10.1038/s44319-025-00550-1 (PMC12508481; doi:10.1038/s44319-025-00550-1)
Supplement: Supplementary file 7 — Figure 3D Source Data [file 44319_2025_550_MOESM7_ESM.zip › 3D/3D per replicate.txt]

siControl noEdU	siControl EdU	siCGGBP1 noEdU	siCGGBP1 EdU	siControl noEdU+DRB	siControl EdU+DRB	siCGGBP1 noEdU+DRB	siCGGBP1 EdU+DRB
1499,862	1690,216	1951,989	2046,791	793,126	791,1374	948,726	1233,809
1733,298	1733,745	1572,016	1805,886	821,6859	766,772	950,8645	948,6889
1671,218	1735,709	1691,836	1843,596	790,417	792,4514	836,9943	904,6337
