# Supplementary material for: The CGG triplet repeat binding protein 1 counteracts R-loop induced transcription-replication stress
Source: EMBO Rep. 2025 Aug 26;26(19):4691–722. doi: 10.1038/s44319-025-00550-1 (PMC12508481; doi:10.1038/s44319-025-00550-1)
Supplement: Supplementary file 8 — Figure 3E Source Data [file 44319_2025_550_MOESM8_ESM.zip]

Archive with 7 entries (6 files):
- 3E/
- 3E/TSS C7orf50.txt
- 3E/TSS EF1F3.txt
- 3E/TSS EGR1.txt
- 3E/TSS IRF2BPL.txt
- 3E/TSS RPS29.txt
- 3E/TSS SEC22B.txt
