# Supplementary material for: The CGG triplet repeat binding protein 1 counteracts R-loop induced transcription-replication stress
Source: EMBO Rep. 2025 Aug 26;26(19):4691–722. doi: 10.1038/s44319-025-00550-1 (PMC12508481; doi:10.1038/s44319-025-00550-1)
Supplement: Supplementary file 8 — Figure 3E Source Data [file 44319_2025_550_MOESM8_ESM.zip › 3E/TSS EGR1.txt]

siControl/IG	siCGGBP1/IG
25,8841	48,21082
10,37096	36,99228
13,64839	24,88004
