# Supplementary material for: The CGG triplet repeat binding protein 1 counteracts R-loop induced transcription-replication stress
Source: EMBO Rep. 2025 Aug 26;26(19):4691–722. doi: 10.1038/s44319-025-00550-1 (PMC12508481; doi:10.1038/s44319-025-00550-1)
Supplement: Supplementary file 9 — Figure 3F Source Data [file 44319_2025_550_MOESM9_ESM.zip]

Archive with 6 entries (5 files):
- 3F/
- 3F/Gene Body C7orf50.txt
- 3F/Gene Body EGR1.txt
- 3F/Gene Body IRF2BPL.txt
- 3F/Gene Body RPS29.txt
- 3F/Gene Body SEC22B.txt
