# Supplementary material for: The CGG triplet repeat binding protein 1 counteracts R-loop induced transcription-replication stress
Source: EMBO Rep. 2025 Aug 26;26(19):4691–722. doi: 10.1038/s44319-025-00550-1 (PMC12508481; doi:10.1038/s44319-025-00550-1)
Supplement: Supplementary file 10 — Source data Fig. 4 [file 44319_2025_550_MOESM10_ESM.zip]

Archive with 30 entries (19 files):
- Figure 4/
- Figure 4/4A/
- Figure 4/4A/siCGGBP1.ims
- Figure 4/4A/siControl.ims
- Figure 4/4B/
- Figure 4/4B/4B per nucleus.txt
- Figure 4/4B/4B per replicate.txt
- Figure 4/4C/
- Figure 4/4C/4C per nucleus.txt
- Figure 4/4C/4C per replicate.txt
- Figure 4/4D/
- Figure 4/4D/siCGGBP1.ims
- Figure 4/4D/siControl.ims
- Figure 4/4E/
- Figure 4/4E/4E per nucleus.txt
- Figure 4/4E/4E per replicate.txt
- Figure 4/4F/
- Figure 4/4F/4F per nucleus.txt
- Figure 4/4F/4F per replicate.txt
- Figure 4/4H/
- Figure 4/4H/4H.txt
- Figure 4/4I/
- Figure 4/4I/4I.txt
- Figure 4/4J/
- Figure 4/4J/4J CGGBP1.tif
- Figure 4/4J/4J FLAG.tif
- Figure 4/4J/4J GAPDH.tif
- Figure 4/4J/4J yH2AX.tif
- Figure 4/4K/
- Figure 4/4K/4K.txt
