# Supplementary material for: The CGG triplet repeat binding protein 1 counteracts R-loop induced transcription-replication stress
Source: EMBO Rep. 2025 Aug 26;26(19):4691–722. doi: 10.1038/s44319-025-00550-1 (PMC12508481; doi:10.1038/s44319-025-00550-1)
Supplement: Supplementary file 10 — Source data Fig. 4 [file 44319_2025_550_MOESM10_ESM.zip › Figure 4/4B/4B per nucleus.txt]

siControl noEdU	siCGGBP1 noEdU	siControl EdU	siCGGBP1 EdU
30	7	3	0
25	12	3	7
16	22	3	6
26	26	2	8
17	31	2	2
17	20	1	4
3	14	0	5
23	14	4	4
21	31	0	7
26	19	12	4
15	22	2	4
25	24	3	10
7	42	1	7
21	15	2	5
11	32	3	8
30	19	3	2
23	16	1	7
16	22	8	4
23	21	1	4
39	19	4	1
26	9	6	1
11	30	6	10
6	6	5	22
49	24	5	5
20	34	8	3
20	20	3	2
24	30	1	2
27	13	3	4
6	13	7	2
10	21	4	2
33	32	2	3
15	37	5	1
26	44	2	3
26	16	1	2
19	16	9	8
17	7	0	7
24	18	4	6
20	16	4	10
13	8	8	1
24	13	3	9
24	18	1	2
31	14	3	6
29	15	6	3
27	8	2	13
19	23	1	6
27	17	1	7
20	35	3	4
23	13	2	4
18	20	3	5
24	24	8	3
11	21	12	0
16	30	0	7
17	17	2	8
9	19	7	4
6	18	3	5
17	29	7	5
26	14	5	8
18	10	0	4
25	24	0	8
15	25	4	5
20	33	1	3
18	6	5	3
16	23	1	6
15	21	16	10
19	4	2	4
16	15	3	1
23	6	3	3
22	15	2	4
13	18	3	11
18	31	4	6
19	24	2	11
31	25	2	19
24	26	3	10
37	31	1	2
49	19	3	3
9	37	0	4
13	10	10	6
10	27	6	3
0	25	2	14
22	8	5	20
22	19	6	8
22	27	0	8
18	13	0	6
16	20	0	6
12	26	0	2
28	28	5	3
16	23	4	9
29	35	4	3
20	13	2	1
21	18	7	2
7	18	0	0
4	23	6	8
18	21	3	1
38	17	4	5
24	1	3	1
6	0	7	3
22	32	7	21
25	37	3	9
17	20	2	16
7	0	5	3
19	15	11	9
23	20	3	11
11	7	6	2
17	14	4	4
18	21	3	6
16	20	7	6
11	5	2	4
21	17	3	9
11	5	9	1
17	33	4	1
27	44	4	4
8	24	7	3
20	32	4	1
18	37	1	1
21	17	1	6
15	28	3	6
22	3	7	6
18	27	4	8
23	18	3	4
16	13	4	7
9	8	0	6
18	15	0	2
16	24	0	4
24	8	8	2
21	35	1	1
19	33	3	9
4	26	2	3
15	28	3	7
14	21	0	1
7	21	0	1
15	26	0	1
25	28	9	3
13	13	6	0
26	31	11	3
26	17	8	5
21	32	5	0
34	8	5	7
5	12	2	10
20	10	1	2
28	16	3	0
23	31	3	9
22	18	0	12
18	14	2	9
21	36	2	3
23	38	0	6
10	40	8	6
11	18	7	3
17	22	6	4
10	25	5	1
8	25	7	4
11	7	3	11
12	9	5	10
22	23	2	6
13	16	6	5
9	19	2	6
10	28	4	10
10	10	4	4
7	29	6	2
25	32	3	6
31	33	3	2
21	30	3	3
6	18	4	6
10	15	1	2
9	26	5	2
24	12	5	8
17	42	1	3
13	27	2	5
6	11	2	4
16	30	3	1
25	29	3	2
16	31	1	11
29	23	1	3
32	28	3	5
21	23	0	15
16	23	4	12
28	17	3	2
21	39	0	3
20	38	1	5
7	49	1	0
15	22	1	17
12	20	1	6
1	24	0	2
12	9	2	5
5	21	2	2
8	26	2	1
8	30	8	5
2	20	4	3
6	17	5	0
2	21	5	7
8	28	2	2
2	23	0	11
3	27	2	0
3	20	0	6
14	29	0	1
12	28	1	4
7	20	1	4
16	28	0	4
13	28	0	5
28	18	0	5
16	19	2	2
17	33	4	1
7	29	2	3
11	10	2	2
20	8	3	4
20	29	0	9
21	26	1	5
34	29	0	3
28	20	2	1
18	22	0	1
20	16	0	8
18	16	1	3
11	33	7	1
9	27	0	1
21	22	4	4
4	15	5	11
4	20	0	9
7	20	2	7
1	34	1	6
9	37	2	10
3	22	2	3
5	24	0	4
13	27	1	10
3	35	0	9
4	25	0	6
7	9	2	2
3	22	1	3
2	2	1	0
8	14	0	0
10	22	3	0
16	27	6	3
4	14	4	0
11	25	11	7
7	27	5	4
8	30	3	8
5	16	3	10
4	14	0	1
2	13	0	3
5	23	6	8
2	10	4	9
5	21	2	8
2	23	3	10
3	22	7	3
2	16	2	3
2	19	5	6
4	21	5	3
0	24	0	11
2	48	0	5
0	16	14	4
8	10	12	2
15	24	3	4
14	15	2	7
12	10	3	0
20	15	8	13
19	13	4	4
15	1	13	3
21	9	3	6
7	7	0	3
18	27	6	4
34	22	5	3
26	22	19	4
36	20	8	4
28	18	1	3
21	23	6	0
5	19	3	4
2	17	6	2
2	14	4	1
10	13	2	2
27	24	6	9
34	18	7	4
13	27	3	2
10	20	3	8
19	30	2	0
9	32	4	16
35	23	3	10
19	25	1	5
32	17	10	4
21	6	5	4
26	22	2	3
24	24	6	10
36	12	7	9
43	9	3	2
27	23	1	4
10	14	4	4
38	8	2	9
30	21	0	10
19	17	4	8
32	19	3	8
12	12	6	2
28	27	0	3
15	28	4	6
17	22	13	2
14	9	4	3
28	14	2	1
30	13	5	8
18	7	5	9
37	7	3	3
18	22	2	6
21	19	5	6
10	4	2	6
11	25	1	1
9	20	0	6
7	31	12	3
32	15	6	7
31	41	7	1
36	26	5	5
26	17	6	2
19	13	1	4
11	27	4	2
30	8	1	6
14	28	6	2
26	20	6	3
14	19	5	4
20	21	3	6
11	16	2	4
13	18	9	4
5	23	2	3
8	7	2	3
17	12	2	2
24	21	1	1
14	12	2	7
19	8	3	10
22	9	3	12
20	1	2	4
9	5	5	3
5	2	5	2
14	2	7	0
3	5	5	9
17	1	1	10
10	40	5	6
19	22	4	4
13	24	2	3
24	21	9	3
12	27	2	2
25	24	2	1
17	30	1	2
25	14	0	7
21	28	3	4
0	32	0	2
10	29	4	1
11	32	7	5
11	24	4	3
29	33	6	6
25	25	4	2
16	8	2	1
6	2	1	3
10	19	2	6
23	23	5	4
16	9	6	3
2	36	1	5
6	58	4	7
23	36	4	3
20	24	5	6
18	25	6	7
17	22	7	4
25	43	6	5
12	21	7	3
7	40	3	7
12	24	3	1
9	14	4	8
17	37	3	5
16	25	20	4
13	19	4	6
11	19	2	13
21	14	3	8
5	27	5	3
13	17	3	1
13	32	3	3
17	23	2	3
22	39	3	4
29	19	0	5
18	15	3	3
17	23	0	3
16	20	3	4
27	21	0	3
13	10	6	5
23	16	2	6
22	28	0	6
12	25	0	6
12	12	1	0
15	21	3	1
18	20	6	7
9	25	6	7
18	24	9	3
14	27	5	4
20	14	2	2
13	15	0	4
19	18	0	5
17	9	5	3
37	21	3	1
19	22	1	16
20	21	1	2
19	16	4	4
10	30	1	4
13	16	3	9
7	16	4	3
11	17	3	4
29	17	0	2
14	12	3	2
7	10	4	3
15	11	1	4
20	21	1	5
12	21	4	3
20	17	3	7
24	7	4	1
10	4	2	7
13	17	3	2
32	27	0	1
17	25	2	0
11	17	3	3
18	18	0	2
2	29	12	4
16	8	2	6
20	24	4	3
3	9	2	6
18	26	7	9
21	12	7	7
24	15	4	3
18	18	5	5
17	10	5	8
17	19	4	5
28	23	2	3
28	16	0	3
30	13	3	1
35	15	2	2
16	18	2	2
16	20	2	4
16	23	0	14
19	10	1	9
17	40	0	4
5	24	1	7
0	37	4	4
7	27	2	2
3	16	2	12
0	27	2	3
2	17	0	1
1	10	6	5
7	19	0	0
11	37	0	13
17	18	0	5
8	29	3	7
9	18	8	9
1	15	5	2
5	20	5	1
0	16	9	4
8	22	2	12
8	27	10	2
1	24	6	5
0	3	7	2
20	15	3	1
16	24	6	7
13	27	5	5
31	28	3	5
27	24	2	1
19	23	6	1
24	28	0	1
7	30	6	2
29	18	0	2
38	23	3	3
22	22	2	10
28	16	4	7
29	27	2	8
17	19	1	8
20	32	3	8
20	14	1	5
17	18	1	6
16	22	7	8
10	19	0	6
15	9	2	0
23	38	3	8
16	18	1	6
3	14	3	5
6	13	2	4
4	7	6	1
19	20	9	6
18	7	5	3
3	8	2	1
1	22	2	6
15	2	2	1
0	26	6	2
5	28	7	3
16	26	1	6
34	33	2	3
30	33	4	10
27	29	1	2
14	23	7	6
5	18	4	2
28	17	3	0
4	10	6	0
6	10	1	3
19	16	4	0
15	23	0	0
2	18	2	0
7	21	6	1
22	21	7	1
15	20	3	0
23	13	3	6
31	17	3	8
21	5	6	4
12	29	2	7
13	18	7	3
13	25	10	2
21	32	5	5
17	21	8	5
12	29	4	6
16	23	11	3
20	24	3	5
26	26	1	5
14	21	4	3
22	20	5	1
35	20	1	6
13	11	0	2
18	8	3	3
11	18	0	4
20	13	2	2
15	19	4	4
16	12	1	7
22	7	4	2
20	12	3	5
26	15	2	3
11	39	7	4
24	20	2	7
14	30	8	7
17	22	3	1
19	18	1	2
13		2	7
5		2	4
8		4	7
5		4	6
9		8	9
2		6	5
4		2	2
19		1	3
22		5	1
9		2	3
13		2	1
7		3	5
23		1	2
32		1	9
18		1	3
25		7	5
26		4	3
16		3	2
9		2	10
24		4	7
24		4	6
21		2	5
17		0	20
15		5	7
18		2	3
16		0	2
21		0	2
9		0	4
22		2	4
14		2	7
22		2	3
9		4	7
3		3	6
18		3	5
20		2	5
9		13	4
21		3	0
28		3	2
15		5	5
16		3	1
13		0	6
25		4	6
21		2	0
13		3	9
13		6	3
15		3	10
11		9	3
29		3	5
24		2	4
23		6	3
23		3	7
18		6	5
16		2	4
22		5	2
17		2	2
20		2	8
23		3	5
14		3	4
15		8	2
10		6	2
13		2	4
15		5	5
22		3	4
20		3	6
14		7	1
7		2	0
27		7	0
27		6	3
18		2	7
14		5	3
27		1	5
16		0	5
22		1	3
24		2	2
19		7	4
18		10	1
26		7	7
10		11	2
24		4	8
29		3	1
14		3	7
14		2	10
8		10	2
8		7	7
11		1	4
13		4	2
19		5	4
27		3	1
21		3	3
9		7	5
0		8	1
4		7	3
16		1	1
20		0	8
14		1	7
21		2	8
17		3	0
14		3	0
16		2	6
30		0	5
29		6	1
28		3	8
23		6	1
14		9	3
24		3	4
7		1	2
13		5	3
21		7	7
26		2	0
30		3	9
20		3	2
18		4	6
22		3	5
14		6	2
20		2	5
22		8	2
17		3	3
26		4	3
21		1	2
16		3	2
16		1	2
24		2	7
18		1	10
12		6	3
20		4	2
15		8	3
24		3	8
14		1	3
24		2	1
17		1	6
1		8	8
19		4	6
2		4	7
14		5	8
17		4	1
12		1	5
13		3	5
17		3	3
16		4	3
21		7	5
18		1	5
17		6	1
20		5	3
13		4	3
23		2	8
19		0	4
16		1	9
13		4	4
20		3	8
17		2	4
20		7	8
28		4	4
19		0	4
11		4	6
23		4	5
24		5	3
16		4	2
15		4	8
24		5	4
15		6	6
29		2	6
18		4	9
17		1	6
8		3	4
26		4	5
5		0	2
15		0	4
23		3	5
23		2	7
7		1	2
27		2	5
3		1	3
24		2	1
9		2	4
21		3	1
22		9	4
15		5	5
5		3	2
15		12	0
9		2	4
34		0	0
25		4	6
13		4	3
24		3	2
21		1	3
23		3	6
16		8	5
20		2	2
21		1	4
15		5	2
23		1	4
25		2	3
18		1	17
10		7	6
22		5	1
22		6	10
10		3	1
19		3	0
22			4
18			0
14			4
17			6
7			6
4			0
3			17
14			7
21			3
17			2
18			4
13			9
22			5
18			4
12			4
22			3
13			5
19			2
19			4
16			1
25			0
0
11
22
11
18
18
12
18
2
39
22
7
20
21
13
18
6
16
16
4
9
8
12
21
10
13
17
29
6
16
24
8
15
14
12
15
8
25
15
13
22
13
17
