# Supplementary material for: The CGG triplet repeat binding protein 1 counteracts R-loop induced transcription-replication stress
Source: EMBO Rep. 2025 Aug 26;26(19):4691–722. doi: 10.1038/s44319-025-00550-1 (PMC12508481; doi:10.1038/s44319-025-00550-1)
Supplement: Supplementary file 10 — Source data Fig. 4 [file 44319_2025_550_MOESM10_ESM.zip › Figure 4/4B/4B per replicate.txt]

siControl EdU	siCGGBP1 EdU	siControl noEdU	siCGGBP1 noEdU
15,9766537	20,33076923	3,191489362	5,14159292
17,20754717	21,55828221	3,764705882	4,538095238
16,73817035	19,96103896	3,545112782	4,247557003
12,54605263	15,48039216	2,108843537	3,798449612
11,28806584	14,98496241	2,672473868	3,474789916
11,2	14,2020202	3,164705882	3,726708075
