# Supplementary material for: The CGG triplet repeat binding protein 1 counteracts R-loop induced transcription-replication stress
Source: EMBO Rep. 2025 Aug 26;26(19):4691–722. doi: 10.1038/s44319-025-00550-1 (PMC12508481; doi:10.1038/s44319-025-00550-1)
Supplement: Supplementary file 10 — Source data Fig. 4 [file 44319_2025_550_MOESM10_ESM.zip › Figure 4/4C/4C per nucleus.txt]

siCtrl	siCGGBP1	siCtrl RNH	siCGGBP1 RNH
1,062243	-0,21507	0,711967	0,063707
0,477995	1,196721	0,070234	-0,35121
-0,34922	-0,34293	-0,3752	-0,33151
-0,21562	-0,20975	2,144346	0,064969
-0,07475	-0,18722	1,430474	2,232184
-0,22653	0,556976	1,841554	-0,3304
0,133846	-0,09301	-0,38376	-0,1248
0,290858	-0,36176	-0,36567	0,113484
-0,31136	-0,31949	-0,3152	-0,19138
1,975297	-0,36829	1,839374	0,536483
-0,38935	-0,19612	1,405823	-0,13446
0,353589	0,105961	2,095825	-0,296
-0,0002	-0,08121	-0,07941	-0,31388
2,696018	-0,12627	-0,3051	0,716028
1,341093	-0,14892	-0,37626	-0,39039
2,708786	0,1915	2,813056	0,106669
2,069049	-0,06198	-0,31415	0,76275
2,764179	-0,1528	-0,2226	-0,29437
-0,06935	-0,04876	-0,34727	0,001856
2,46209	-0,1001	-0,16577	-0,32752
2,455438	0,128143	-0,33248	-0,3111
3,149073	-0,06635	-0,35749	-0,30036
0,663443	-0,02675	1,33117	-0,05958
1,66165	0,870591	-0,31558	-0,33934
2,069583	-0,18998	0,781386	-0,17587
1,047034	-0,38081	0,883149	-0,33907
0,568951	-0,35309	-0,33928	-0,24058
-0,15218	-0,30454	1,141594	1,894847
1,908208	-0,09418	-0,34962	2,063882
1,11211	-0,11687	-0,40375	1,405273
0,051056	0,101077	-0,32258	1,355375
-0,29856	0,129817	1,48035	0,747423
2,382093	-0,26886	-0,12883	0,962719
1,218555	-0,37377	0,738863	0,4807
-0,34497	-0,39421	0,37057	1,246726
1,448466	-0,35236	1,014174	-0,30995
0,102234	0,155442	0,781516	-0,01912
0,205897	-0,00724	-0,18413	-0,05762
0,514046	-0,04161	3,179891	-0,02125
1,818831	0,370227	1,812352	1,964142
-0,01257	-0,08422	0,816282	2,514277
1,812839	0,268951	0,844355	1,478352
-0,30773	0,219516	0,875342	1,053528
0,705492	0,073188	-0,2328	1,465148
-0,28156	-0,07553	-0,37669	1,399704
0,625634	0,822847	3,167188	1,278519
0,844312	-0,23434	1,114823	1,977508
-0,04677	-0,20807	-0,40494	1,177732
1,972866	-0,2637	-0,1457	-0,21629
0,876438	-0,06561	0,64365	0,692343
0,727131	-0,0115	1,883963	-0,39221
-0,04042	0,223315	0,594723	0,456614
0,450406	0,024019	-0,40602	1,203197
-0,38933	-0,35198	2,020854	2,784724
-0,16506	-0,28593	-0,1808	0,722762
3,122707	-0,33462	0,126643	0,611462
2,162468	1,025417	1,680261	-0,3927
0,880694	1,53692	0,681909	-0,30739
-0,27278	1,310153	0,053733	-0,38494
2,586774	0,666937	0,938688	-0,40364
-0,38513	1,541654	-0,13572	-0,28134
1,015986	1,562418	1,067007	-0,31387
0,958927	-0,37739	2,332779	-0,24033
1,665649	-0,37154	-0,32911	-0,10471
0,60065	-0,26021	0,992287	-0,10194
-0,32228	-0,40678	-0,28499	-0,27259
-0,39847	-0,37197	-0,12237	0,769974
-0,04374	1,649048	-0,23032	0,436408
2,779511	1,475609	-0,14541	0,395272
0,403496	0,645915	0,963068	1,873548
-0,04381	0,762463	3,26576	1,317993
1,782282	-0,06994	1,011194	-0,40334
2,011907	-0,40085	1,849468	1,724097
1,391873	-0,2593	2,092693	-0,40131
0,599758	0,037774	3,449901	-0,3291
2,36091	-0,39937	2,750861	1,795112
-0,12103	-0,39389	3,451065	1,513714
1,388271	-0,39117	2,549067	-0,15857
-0,33793	0,564087	0,596592	1,734169
0,335686	-0,40386	0,561397	-0,38118
3,13781	-0,36974	-0,20772	-0,37097
0,180657	1,430954	-0,2913	2,197049
1,888916	0,292967	1,341857	-0,03353
1,36649	2,553366	2,070984	2,041398
0,805526	0,704784	1,234112	0,310727
1,627151	1,346361	2,230787	3,123188
4,072319	1,187863	1,987554	1,291312
-0,26168	0,950404	1,074191	2,423039
0,611076	1,02331	0,58232	2,80206
2,586775	1,667393	0,090109	1,591663
1,610468	0,767219	0,544745	1,866281
2,164922	2,657508	0,172282	0,0938
2,236547	1,301224	1,524593	2,183
1,962406	1,262493	-0,37134	1,139722
0,937793	1,771169	-0,11123	1,817073
1,849043	1,27617	0,78134	2,094177
1,90729	3,180538	-0,13446	2,758017
-0,18421	2,04076	0,487014	2,3426
0,173898	0,998325	-0,0135	2,185871
2,728935	3,279127	2,372223	0,124489
1,118485	3,026069	2,112692	1,62019
0,760958	2,45655	1,192642	4,190327
-0,27337	3,972539	1,463495	2,037468
2,002477	1,634232	-0,40133	2,53417
1,846939	2,435307	-0,37539	0,045232
1,757556	2,455028	0,079728	1,064974
0,967995	1,57886	0,159641	-0,18032
-0,34388	2,835277	-0,0679	1,535884
0,13726	2,186962	0,206628	0,698408
2,432434	2,86864	1,823049	2,285631
1,420093	1,267866	0,498285	1,001142
2,204544	2,284981	1,690901	1,774451
1,568941	1,098421	0,468976	1,23516
0,435414	3,832665	-0,31545	1,68391
3,716987	2,640169	1,412055	0,935773
3,54336	0,395636	-0,17575	-0,38287
3,810244	1,767857	2,569351	-0,40614
2,158825	2,943044	3,673219	-0,41058
1,81078	2,559939	2,728353	-0,3979
1,641819	0,950587	-0,35834	-0,40748
1,220506	3,633455	-0,09187	-0,40662
1,694201	1,967307	2,780444	-0,4027
2,387771	0,579331	1,769536	-0,35759
0,0774	1,88122	2,819481	-0,40663
2,334267	2,118049	-0,35678	-0,37963
0,571627	1,403226	1,253364	-0,40939
-0,00384	0,306578	1,540254	1,842167
-0,2157	0,516674	0,65635	1,781924
0,565459	1,726704	-0,36847	-0,35385
0,611222	0,041266	2,020052	0,8872
0,077236	1,702344	-0,284	1,130797
-0,26268	2,546118	0,513231	0,157651
-0,19906	1,884104	1,057098	0,51136
0,627437	2,234146	-0,21836	0,983047
0,370952	2,736851	1,755132	0,481758
-0,39356	1,173501	2,248699	0,997837
2,695061	2,929685	2,090343	0,009283
2,715091	2,374506	0,493482	0,56394
2,497444	2,111026	0,159926	2,802786
3,399738	2,299116	3,217368	0,175691
3,402128	0,858289	2,034684	1,457587
1,617027	3,491577	0,274431	0,409424
0,824205	0,483799	0,837797	2,061194
0,855195	2,226356	3,577776	2,158404
0,977655	5,211966	1,162316	2,761416
1,495425	2,533578	0,638653	2,587238
1,231236	-0,04127	0,457996	2,667922
1,882702	2,052483	1,843028	-0,37549
0,003282	3,623371	0,231611	1,850578
2,574509	2,688344	0,648014	0,608307
0,443815	2,052199	1,003442	1,92843
1,130978	3,309185	2,200844	1,178737
-0,38372	2,699901	1,4521	-0,00608
1,943237	5,055189	0,911004	0,713989
-0,37371	3,366869	1,30652	2,746812
-0,17041	2,127783	2,825403	1,836773
0,373532	1,656056	1,016101	0,827175
0,627741	3,15691	1,24669	1,3041
1,208092	2,524387	0,625946	1,907134
1,037787	1,550221	-0,25613	1,306462
3,13188	3,692495	3,065081	1,145287
3,368258	2,992296	0,078646	0,983912
2,409955	2,381723	-0,04448	2,805473
3,726642	-0,38315	1,308383	2,328397
2,782319	1,586305	-0,1396	1,417245
3,093277	1,38951	1,701954	2,717379
2,632145	1,281412	0,53882	2,032097
2,26036	0,74601	-0,35475	1,147102
4,43461	2,081694	1,335661	2,367608
4,967761	1,304047	2,393875	2,897777
-0,35973	-0,24815	1,8224	3,024698
-0,37172	-0,21578	1,884922	2,340218
-0,10423	-0,30172	0,421454	1,051059
2,306534	1,384082	1,585261	-0,26902
2,217374	-0,38542	0,384947	1,390306
2,903629	-0,0494	1,838319	1,020557
2,488219	-0,27691	2,826473	0,383136
1,180173	-0,28344	1,552117	0,300751
0,286397	-0,39069	1,470898	0,105125
-0,23111	-0,20428	1,251876	-0,17497
1,251689	-0,32643	2,030825	0,427488
1,919089	0,007715	-0,35159	-0,23814
1,085805	-0,3345	-0,22129	0,543246
1,327703	0,932716	-0,25177	0,224392
0,472511	-0,32569	0,952135	0,566741
1,218613	-0,20045	2,547861	2,318339
2,089462	-0,27775	4,341332	1,467419
2,765739	-0,21978	1,568142	0,20014
2,220039	-0,06852	2,366919	0,647266
-0,03618	0,295422	1,108482	2,920829
-0,13002	0,012115	-0,13973	0,093959
1,286434	-0,253	-0,25463	1,469982
-0,35291	-0,09809	0,426395	0,241184
-0,2842	-0,11208	0,402781	2,967002
2,621179	0,023583	2,214774	0,114163
2,812851	-0,06634	1,2325	0,323093
1,490372	-0,05635	0,642384	2,012697
2,95052	-0,28965	0,972211	1,396702
0,252664	-0,0752	-0,32673	0,789499
-0,20984	-0,14668	-0,29592	1,287653
0,302365	-0,3677	0,401205	2,002663
1,421806	1,633806	2,01157	3,678709
0,235263	-0,29952	3,550032	-0,29036
0,809585	1,070619	0,448538	2,101607
-0,09653	-0,31954	-0,33447	-0,22908
1,622267	-0,08449	-0,32197	0,530654
0,69046	-0,11155	-0,33477	1,061678
1,275639	0,360815	-0,39759	2,730247
3,530854	-0,28823	-0,13117	0,179129
1,653394	-0,39411	1,06057	-0,01528
2,500648	-0,26502	0,286985	0,698117
0,275098	-0,20143	1,197079	0,995208
1,202586	-0,23026	1,62856	1,53402
2,469881	-0,40761	1,601682	1,059186
2,248178	-0,39756	1,806237	1,518755
3,105639	-0,36805	-0,35514	0,62375
0,812804	-0,30735	2,187139	-0,12351
0,391008	-0,37747	0,200772	3,333263
2,552222	-0,18744	0,625883	2,742634
1,894262	-0,10389	-0,39277	-0,16861
3,026001	-0,3868	0,341784	2,148676
4,088074	-0,36228	-0,1136	2,331102
2,770112	-0,33841	1,303644	1,943208
3,084052	1,042452	1,798806	1,357123
2,774839	0,445019	0,359967	0,80658
1,551201	0,589662	1,207856	1,128923
-0,21093	0,964943	1,48565	1,352195
-0,03675	-0,27413	0,996009	1,895478
0,651842	-0,36441	0,21336	0,990299
0,89035	-0,33884	0,146932	1,803684
0,50388	-0,38343	0,652108	1,340095
0,873328	-0,39871	0,501181	1,821188
0,796238	-0,3318	-0,22721	4,260215
0,549473	-0,2744	0,096396	1,063201
0,2068	-0,28785	0,859869	3,444654
-0,124	-0,36926	-0,234	2,100704
1,552578	-0,29631	-0,09353	2,785184
-0,22626	-0,39702	-0,25747	0,822645
-0,34278	-0,4096	-0,08504	1,501941
0,609508	-0,4017	2,569517	1,412284
-0,01863	-0,00734	2,768752	2,722789
0,135235	0,405586	1,99982	1,280031
-0,37466	-0,12201	1,874553	-0,18341
0,893576	3,473261	-0,3453	-0,02858
-0,2686	1,280202	1,408014	1,062513
0,868019	-0,38	0,741654	1,48533
-0,39719	-0,13006	1,993107	2,896083
-0,36436	0,620942	2,081751	3,164141
-0,34633	2,01868	2,676217	3,022772
-0,40535	0,261319	2,168365	1,432566
0,578672	0,736921	0,016003	0,287391
0,263316	1,413617	-0,27101	2,538656
-0,24947	0,356033	2,658195	3,041851
-0,27656	0,686594	1,219306	0,127254
0,816812	1,489299	1,116346	3,500768
-0,28359	0,45376	1,943204	-0,40318
-0,25904	1,306069	1,389622	1,047034
0,226525	1,07493	0,818133	-0,37008
0,868143	2,127391	-0,37436	-0,17223
0,665062	-0,33888	-0,00649	1,867665
-0,1458	1,43973	0,928829	0,870442
-0,2637	1,79142	-0,28713	0,171722
-0,10537	1,846499	0,602671	-0,27705
-0,27324	1,132616	0,319035	3,324049
1,269937	0,281818	1,592459	0,367347
-0,07533	1,658424	0,250059	3,65649
-0,36252	0,883509	0,590502	1,100259
-0,3893	2,268389	2,143979	0,707784
-0,15835	-0,16596	2,494598	0,948288
-0,18061	2,35601	0,731984	-0,40093
-0,33062	-0,08478	0,715034	-0,40611
0,568701	0,157014	-0,27583	0,969622
-0,04553	1,843553	2,405674	3,825474
-0,04661	0,458604	0,392569	2,494015
-0,36123	0,961023	1,04216	3,768327
2,673189	1,390084	0,031231	-0,17266
1,024689	1,103731	-0,21536	2,254871
2,022591	0,774211	0,38598	-0,25921
-0,29974	1,853481	1,720621	0,002298
-0,07009	1,833855	0,721334	2,43372
-0,36263	0,81317	2,639119	-0,28391
-0,40073	-0,37794	1,819879	0,887218
-0,41062	0,626464	1,519836	-0,39931
2,184875	-0,34129	0,948643	2,692193
-0,40307	1,609537	0,206512	-0,07701
3,025708	1,171435	-0,40622	-0,2511
0,027591	-0,06945	0,670621	-0,31458
2,093325	1,956107	0,436972	0,088806
2,096196	0,538414	1,662073	-0,24173
0,278949	1,771297	-0,31369	-0,1284
0,685174	2,690814	0,92464	1,662746
1,036981	1,492486	1,502655	3,890405
2,179218	1,933161	0,741213	0,070582
0,682354	0,100354	1,634681	2,261586
1,309802	2,392841	-0,26484	2,463806
1,972166	3,333259	0,58891	1,355875
-0,38166	1,230702	2,379928	-0,12217
-0,09069	1,77869	0,660054	-0,05929
1,525018	1,220664	0,338161	0,048354
2,441676	0,94156	-0,28306	0,081212
1,03172	1,208145	0,548735	-0,40206
-0,16895	-0,33692	0,990772	2,567185
3,062786	4,482476	1,301629	1,06607
1,528621	1,208997	1,094029	1,978074
0,300156	2,493057	0,248482	1,388425
0,673914	-0,07596	-0,33621	-0,0154
0,851388	0,139326	-0,1698	1,757005
1,011417	3,409582	0,068628	1,022739
1,097383	1,251284	1,200764	-0,30706
2,254344	1,198913	-0,19501	0,354626
1,893249	1,069687	-0,05941	1,284642
1,892624	2,675342	-0,38813	-0,29993
2,019507	0,008522	-0,13421	0,662234
2,66076	0,936945	0,544186	2,025669
1,005272	1,322356	-0,2557	1,739935
-0,01553	2,068773	2,234784	1,56954
0,250817	0,692348	1,022495	0,240875
0,64038	0,59013	2,003851	1,868964
0,112732	1,143251	0,561923	0,487507
1,245342	2,762191	1,251589	0,748443
0,558283	1,129262	1,325307	0,302596
1,88166		-0,07796	1,028213
1,680385		-0,04699	0,911324
1,110709		0,662783	-0,17671
3,522928		0,336574	0,981937
0,690299		0,677805	0,586932
1,385072		0,792141	0,387831
2,341699		1,229289	0,368351
1,554607		0,184809	2,328233
2,034056		1,029879	3,497005
2,197591		1,598888	1,702268
1,627203		1,969636	3,222759
0,056877		0,008896	1,137329
-0,31333		0,864095	3,221722
0,654957		0,717585	-0,16365
1,265583		0,075673	1,252733
2,330224		0,470643	0,038128
0,260727		1,875378	1,480955
-0,00745		1,40392	-0,11677
0,978554		1,114329	-0,38808
2,816505		0,055755	-0,10522
0,896017		1,35777	0,582052
3,995127		0,582796	0,24827
2,330751		0,38543	1,035094
1,371491		1,379948	0,891768
1,85753		0,63804	3,547708
2,766758		0,272777	0,286995
2,419063		0,310564	-0,30838
-0,09912		1,064624	0,289975
0,805678		1,126815	-0,03118
1,405807		2,411844	1,643474
1,779101		-0,17522	-0,25753
1,32762		2,312068	-0,30612
-0,09328		0,524323	2,391663
1,272174		1,863958	-0,27298
2,108835		2,809431	0,979736
3,83665		2,860073	3,474828
2,273467		-0,24475	3,795203
0,042051		2,481098	0,119716
1,611106		1,611144	0,009528
2,562671		1,323766	1,412694
2,224894		1,640579	1,703896
-0,30766		1,588412	-0,33076
0,112127		2,06253	2,663552
3,569058		-0,35804	-0,23774
3,173319		1,153824	-0,18299
2,088957		0,97273	2,161213
1,672162		1,550049	1,795772
2,197581		1,986099	-0,34301
1,333322		1,070647	-0,3971
1,162802		2,493221	-0,08708
0,92586		1,563515	-0,14256
0,367501		-0,15614	0,003743
1,30744		0,4919	0,043653
2,657467		-0,32149	0,413022
0,084088		-0,14423	2,037414
1,130136		-0,12951	-0,37722
-0,38374		0,906302	-0,39197
0,421192		1,82856	-0,01786
1,585889		1,861852	-0,31122
1,700316		1,76067	-0,24877
1,326834		0,491071	-0,12692
0,810172		1,255493	-0,18454
2,159109		0,648442	-0,30903
0,115967		1,145289	1,016121
2,615394			-0,0244
0,043738		0,355656	0,506137
2,220171		1,42057	-0,36571
2,031648		1,07581	0,13528
-0,08454		-0,06682	1,498697
2,861644		-0,12686	0,46214
-0,03145		0,47835	-0,39494
1,949798		0,463457	-0,28464
2,084565		2,985202	0,822782
0,547021		3,688036	-0,17268
1,612531		2,979599	1,842305
0,318719		-0,22599	-0,03725
1,344739		0,071585	0,897518
1,357685		0,441965	-0,05377
0,453544		1,479211	-0,1627
0,078844		0,353989	1,085741
1,811555		-0,05717	-0,32845
1,557431		-0,01953	2,141281
1,262138		-0,03436
1,777508		1,633013	-0,11638
-0,26655		1,109225	0,427364
3,106209		2,013355	-0,15704
2,703231		-0,22163	3,385532
3,101721		-0,1443	2,82067
2,48792		-0,2284	3,506898
2,310786		3,061268	-0,24106
-0,10524		-0,10736	0,040418
2,787259		-0,23383	-0,23105
1,053732		1,735973	-0,26899
0,755945		-0,00136	-0,15713
3,366846		-0,21045	0,521059
2,121618		2,860018	0,0384
1,176172		-0,15436	0,716197
2,456427		0,881029	-0,11795
1,728373		1,773872	0,091445
2,356921		1,402701	0,048585
-0,17046		2,366696	0,413347
2,329457		1,287296	0,094585
2,060341		-0,16669	0,613963
1,938341		0,103358	0,75653
2,452784		1,391333	-0,0392
0,95572		2,504677	0,030323
1,784136		1,958253	0,204287
-0,19643		2,575538	0,327584
2,157197		2,96703	0,155348
3,747574		0,610957	0,33706
2,466674		2,838055	0,151178
1,736274		1,395032	1,032309
2,829299		1,248987	0,196492
2,24889		0,876345	0,001063
1,992322		3,059772	1,961279
2,506395		3,565739	0,6052
2,763613		2,762289	-0,12223
2,100123		0,481937	0,244581
3,634287		2,712389	0,093142
2,040194		-0,16942	-0,12731
2,768373		0,549573	-0,00366
2,865175		3,339257	0,199744
1,689284		2,725907	0,520697
3,289973		3,791157	-0,02133
0,093693		3,275634	-0,06128
3,520311		4,505392	-0,02986
0,616224		2,231198	-0,09973
0,196981		2,866861	-0,16147
1,855983		2,087861	-0,16992
2,993791		2,742098	-0,01055
2,069978		0,652454	0,423663
2,372894		2,906043	0,194348
0,623442		0,94566	0,095029
1,76776		2,78098	0,206958
		0,826	0,54472
		-0,22251	-0,13896
0,744843	2,243168	3,313647	-0,14221
0,822412	0,151681	3,50566	0,005484
3,342712	-0,2587	-0,06165	-0,20109
1,90897	0,046521	1,910455	-0,07225
-0,18243	0,189142	-0,20563	-0,16108
0,372341	0,200741	3,135272	-0,1013
0,233955	-0,08591	0,92445	-0,162
0,049563	-0,11706	2,233278	0,005403
0,698514	0,101571	1,111638	-0,18128
0,015164	0,226723	0,845784	0,87944
1,463103	0,057881	-0,21381	-0,24613
0,238533	0,182311	0,131083	0,024221
0,78279	1,387707	-0,24037	1,2396
-0,16168	1,571567	0,201553	-0,02837
0,063097	2,913373	3,938382	0,212265
0,120462	2,156559	0,364335	0,761353
-0,09772	3,848248	-0,08671	1,111173
-0,14225	0,52246	0,834422	1,330694
0,065679	0,128603	4,171995	0,075999
-0,03897	0,701429	3,878431	-0,12211
2,132946	0,428308	-0,24905	0,763208
-0,20345	0,13385	0,753482	2,205084
0,132186	0,202838	0,85761	0,002415
0,028996	0,007061	0,569073	3,435058
0,425854	0,541399	2,492183	0,651038
0,131698	3,156888	0,038736	0,630404
0,091753	0,568342	-0,20678	2,040376
-0,0156	-0,1553	0,468218	1,105609
3,540331	-0,10821	0,687435	2,691113
0,072803	0,172929	0,888068	0,262814
-0,23359	0,100564	2,529964	0,994859
-0,08515	0,097653	0,79643	1,480131
-0,09646	0,909728	3,164119	0,484173
0,045526	0,76286	3,21081	1,695438
-0,02509	0,407215	-0,08437	0,28248
-0,07847	0,127203	0,129714	2,06595
-0,063	0,022578	-0,19476	0,273575
-0,16998	0,307941	0,133278	4,569821
-0,13332	0,799372	3,398023	2,777754
-0,19093	0,512412	2,440144	3,604317
0,090279	0,768803	2,00155	2,595389
1,67539	-0,10034	0,895154	0,577661
1,716343	1,984309	0,43578	0,089868
1,967917	2,598688	3,462488	-0,00381
1,093336	1,031766	0,367158	1,074875
-0,04207	0,262877	1,75603	1,144632
0,257445	0,198542	3,377193	2,641316
1,173244	0,451354	2,156713	0,134655
0,542207	0,544329	0,024053	3,143955
0,699862	0,374603	1,791224	0,944174
-0,12996	0,251651	-0,05712	4,735429
3,143724	0,168347	-0,15272
0,338642	-0,2486	2,28676
1,954114	3,338441	1,941645	-0,15274
-0,1579	1,060613	0,492552	1,127268
-0,25238	-0,06853	0,512361	-0,1988
0,385094	0,338176	-0,02274	-0,26433
-0,2086	0,454296	1,103856	1,203624
-0,23298	0,342626	0,871459	-0,11383
-0,20502	-0,02482	-0,18152	0,170202
2,304913	-0,00831	0,681437	-0,25906
0,558327	0,623059	0,331393	-0,03232
-0,23446	0,231246	2,218558	0,24169
2,679208	0,187316	0,097349	0,300241
1,464423	0,526094	2,668562	0,983129
0,914283	1,125943	0,539273	3,397769
2,327828	2,684002		0,739347
-0,24535	2,89268		2,565888
2,082902	-0,22193	1,270077	0,292303
0,384721	-0,19469	0,029389	0,440214
3,193595	-0,21743	0,81636	0,265441
4,361086	0,094746	0,463878	0,353947
4,189397	-0,24326	0,786868	0,024218
0,273124	-0,19224	-0,19013	0,342685
1,393208	-0,24118	3,541464	1,858659
1,850352	0,732321	3,024655	1,473359
2,225755	1,278951	2,231312	0,131655
2,151344	3,207879	-0,25616	2,816617
1,998641	4,027815	-0,26026	-0,19712
1,043062	2,142551	1,166805	1,688954
0,940854	1,484258	1,43297	-0,19888
-0,05728	0,136006	1,126299	-0,2425
0,155076	3,055993	1,957371	-0,12203
0,200901	1,295831	0,267753	-0,14554
1,041348	1,397804	-0,03333	-0,13304
2,948855	0,268791	-0,17638	-0,16702
0,255034	0,267184	1,246271	-0,08979
5,010502	-0,22899	2,18647	0,000979
0,057139	0,006582	1,428296	-0,12497
1,715349	0,061304	2,199365	-0,12833
4,418743	1,668262	0,730485	-0,08076
3,470392	0,323916	0,298535	0,453136
2,720901	4,459823	2,490016	0,280377
3,300484	0,039269	2,331708	-0,05158
0,591616	0,814856	-0,00464	0,55626
1,48478	-0,25037	-0,08336	-0,02543
2,992443	0,899186	-0,19059	1,241996
1,371911	1,13515	0,056621	0,086728
0,446017	0,974404	-0,00718	1,16955
1,248668	-0,03361	-0,04061	1,413767
1,095035	3,371736	-0,14586	0,966558
1,047189	0,481017	0,292013	0,393685
2,689521	-0,20173	-0,0148	0,849411
1,396895	1,836179	-0,10931	0,906688
2,982906	2,991838	-0,0836	-0,2381
3,110688	2,510949	-0,23548	0,910943
-0,02483	1,144703	2,72392	0,702671
0,836859	0,87135	2,848691	-0,21027
2,405926	0,358711	0,329627	0,069333
0,398151	-0,2176	0,32795	-0,15071
3,601329	-0,21625	-0,21647	-0,1186
-0,16171	-0,20421	-0,25394	-0,21593
-0,1696	1,553468	-0,24968	-0,09086
2,386546	-0,23006	-0,03284	0,362031
1,232172	-0,08	-0,10204	-0,23093
0,16064	-0,08841	-0,16188	0,606366
0,770311	-0,03101	0,118401	0,37172
1,673313	-0,26245	0,223499	0,478115
1,655556	-0,18196	1,29587	0,412671
0,054459	-0,04694	0,059446	0,440922
2,244152	-0,05314	1,852599	0,635532
2,862867	-0,0553	0,069938	0,090059
1,972848	0,058243	0,482096	2,062593
1,980488	0,046166	-0,21647	1,5591
1,318094	-0,07401	-0,00477	4,147841
2,012846	-0,13015	-0,02456	0,701605
2,616277	0,09248	0,002518	1,21148
2,444881	-0,24881	3,795136	2,152944
3,045514	-0,19579	2,997373	-0,12377
3,143931	-0,16912	-0,04809	0,003271
0,305971	-0,20778	1,896329	0,348943
2,753778	-0,21276	-0,20303	0,142926
1,082374	4,117138	0,351459	0,315466
2,842	5,19809	2,375417	0,1597
4,336594	0,156664	-0,18014	0,24643
2,718646	0,425836	0,09682	0,76904
0,915166	0,607601	0,012257	0,31263
3,221172	0,053237	2,166849	3,426133
0,690116	0,771008	-0,23849	3,60128
0,091076	0,7277	0,859779	0,028768
2,18347	0,308027	0,59439	0,067163
1,044756	-0,15621	-0,13227	0,004545
0,911926	-0,06349	0,443416	0,289274
1,303305	0,241638	-0,26434	0,571019
-0,15818	0,027737	0,383995	0,906555
2,63294	0,142589	1,457762	0,374746
2,808046	0,17503	0,863386	0,45543
1,424504	0,164473	0,051646	0,157614
3,303261	0,341477	1,86435	1,454998
-0,15969	0,358011	1,616657	-0,01312
-0,11807	-0,11656	0,022772	-0,00221
1,601176	-0,13879	1,992636	-0,22403
0,545921	2,34616	-0,0543	-0,18633
5,428743	-0,16017	0,272205	2,913971
-0,19773	0,089261	0,12327	-0,24736
0,026546	0,077926	0,105803	-0,24135
0,213743	0,140339	-0,07005	2,993276
-0,05423	0,338579	0,579792	1,023058
0,042888	0,271179	0,177007	-0,26521
-0,06247	0,189725	-0,07481	0,040302
-0,13167	0,465325	-0,17697	0,025321
0,622396	0,661662	-0,08469	0,599854
0,146424	0,192588	-0,23042	-0,09947
1,243259	0,373562	2,034639	0,050233
0,249083	0,228371	2,791564	0,678339
0,272085	0,37868	1,152527	0,609289
0,454085	0,518471	-0,08197	0,272006
0,10167	0,195758	0,352799	-0,08903
-0,06624	0,326081	0,06224	-0,06421
0,017416	0,656703	0,065597	0,911761
0,041848	0,150004	0,014298	-0,24239
0,058154	0,367663	0,088516	2,798964
0,176544	0,003952	0,017234	3,657786
0,653745	2,821748	0,126357	0,081118
0,482203	-0,04942	0,45097	-0,05775
0,861555	-0,12075	-0,21984	-0,0904
1,671247	-0,08681	1,018401	-0,15062
1,378765	0,718118	-0,1461	-0,10574
0,07417	0,641909	0,649798	-0,10722
1,068139	0,580083	-0,1869	-0,12575
-0,01411	0,040216	1,368042	-0,21424
0,060164	0,746101	2,487276	2,50034
0,347699	-0,04559	0,526202	0,432219
0,149651	0,232173	2,688224	0,666502
-0,11724	0,085756	2,677399	0,357072
0,323118	0,406091	-0,19352	0,968258
-0,06429	-0,18487	-0,17635	1,401596
-0,12456	0,359896	0,007112	2,08202
-0,07598	0,25275	-0,09321	1,889613
-0,15318	-0,07074	0,763078	3,098351
-0,09339	0,080812	0,835769	2,078214
1,248963	0,546656	-0,08326	0,91245
2,248578	0,431798	-0,1561	2,046131
4,711487	0,121396	-0,1468	1,323924
1,704984	0,397398	-0,18259	3,353697
2,998238	0,713612	2,068977	0,894736
-0,17634	0,541042	1,31214	0,066707
-0,20361	0,586179	1,739328	0,374937
1,614891	0,428101	2,770624	-0,0371
-0,25509	0,672098	3,501317	2,063053
0,022525	-0,03621	0,768386	0,31336
0,051243	-0,15948	1,055417	0,70988
-0,18843	-0,22095	0,288786	0,466364
-0,01002	-0,1154	1,735941	0,431956
1,115442	-0,1574	3,1265	1,925261
1,940558	-0,24658	0,465094	3,706455
2,530515	-0,26011	-0,09406	0,115836
0,121075	2,697485	-0,23406	3,128345
1,207027	0,287856	-0,25818	4,763465
2,086319	-0,23941	0,004642	3,517937
-0,1357	-0,20593	-0,05797	4,959796
-0,13859	0,021847	1,817008	-0,2546
-0,24985	-0,1603	1,222224	2,712358
-0,26106	-0,12106	-0,21445	2,304387
0,020432	-0,0742	0,213031	0,039926
2,967222	-0,03593	0,611851	4,416459
1,843583	-0,01931	0,008172	1,361978
1,481691	-0,02778	2,333644	2,02483
0,296999	0,107368	1,843653
0,393396	0,025649	1,287637
0,161283	0,223166	-0,18712
2,934893	-0,18638	0,737187
2,090886	2,920101	-0,16618
0,098837	-0,23045	4,315152
3,447415	1,258278	0,516814
1,443285	0,121989	0,13672
1,836676	0,302329	-0,22101
1,073437	0,31355	0,460722
2,00797	-0,22235	0,960467
1,096791	-0,22971	1,727894
3,366986	-0,2672	1,37497
0,949909	-0,26349	1,166511
0,40665	0,751139	1,962619
2,085554	-0,25344	-0,03898
3,048555	-0,23945	0,044705
0,469804	-0,21909	0,12786
3,353004	-0,18806	-0,1409
3,299133	1,898562	0,965651
0,511959	0,3712	2,811909
4,03333	-0,03341	1,604671
4,241339	0,275814	0,404131
3,814643	0,202639	0,164414
3,818878	0,448933	-0,13173
3,91691	0,021847	2,653786
1,630659	2,276327	2,13272
0,311675	0,056445	0,797737
0,618998	0,09123	1,289467
0,811052	0,072402	2,555914
0,215855	0,052199	1,482688
-0,02453	-0,01744	1,571656
2,635829	-0,03233	-0,20234
1,924431	0,358404	-0,19179
1,191494	0,07513	2,008702
0,433188	0,175446	4,907119
-0,22699	-0,25185	2,650157
1,316997	-0,21535	4,082936
1,806409	-0,02236	1,543644
1,681836	-0,00321	1,584023
0,648856	2,955163	2,499744
3,322499	2,889591	0,364606
4,185011	1,958	0,805206
4,107339	-0,255	1,623455
3,022903	-0,214	2,036096
4,702506	-0,23326	2,658167
2,413719	0,299802	-0,24062
1,748129	-0,10241	0,246208
2,905615	4,826771	1,72905
4,913239	0,526233	1,347494
0,312947	-0,24073	0,293484
-0,14344	1,919209	0,009198
2,501076	1,097443
0,916766	1,671893
1,020371	0,473186
0,708947	1,010923
-0,14222	1,756162
4,012395	1,394437
0,646265	2,096945
1,612858	1,644268
0,289116	0,178552
1,87268	0,894063
1,992809	0,35854
-0,16665	2,461476
2,434306	-0,21142
-0,00835	2,164922
-0,10148	2,983252
2,940003	0,58806
2,471782	-0,10528
1,532281	0,248597
0,650947	2,057821
2,003091	2,448333
5,86718	0,779231
3,44594	0,025499
1,637326	2,202626
0,096589	1,138825
2,816602	0,295508
0,955448	-0,21516
4,268441	-0,24313
4,453353	2,24955
0,181853	-0,0005
1,322187
4,433471
3,770804
4,070082
1,607481
1,665695
1,420281
0,032632
0,39693
3,332198
3,785821
0,380643
4,00289
0,173627
4,657384
3,669817
5,535346
4,536793
3,974723
2,598333
1,298789
2,125788
1,670442
0,683982
4,053506
4,112019
0,409501
4,290666
4,279856
2,216289
3,097169
