# Supplementary material for: The CGG triplet repeat binding protein 1 counteracts R-loop induced transcription-replication stress
Source: EMBO Rep. 2025 Aug 26;26(19):4691–722. doi: 10.1038/s44319-025-00550-1 (PMC12508481; doi:10.1038/s44319-025-00550-1)
Supplement: Supplementary file 10 — Source data Fig. 4 [file 44319_2025_550_MOESM10_ESM.zip › Figure 4/4C/4C per replicate.txt]

siCtrl	siCGGBP1	siCtrl RNH	siCGGBP1 RNH
4266,447	3621,996	3474,39	3875,056
4682,031	2177,286	3374,745	1480,98
2855,191	1164,299	2466,022	1309,989
2303,705	1433,411	1488,29	1485,717
