# Supplementary material for: The CGG triplet repeat binding protein 1 counteracts R-loop induced transcription-replication stress
Source: EMBO Rep. 2025 Aug 26;26(19):4691–722. doi: 10.1038/s44319-025-00550-1 (PMC12508481; doi:10.1038/s44319-025-00550-1)
Supplement: Supplementary file 10 — Source data Fig. 4 [file 44319_2025_550_MOESM10_ESM.zip › Figure 4/4E/4E per nucleus.txt]

siCtrl	siCGGBP1	siCtrl	siCGGBP1
1	48	0	22
1	52	0	7
0	36	0	9
1	20	0	13
0	34	0	10
3	24	0	17
1	31	0	0
1	29	0	2
0	0	0	10
0	2	0	9
0	30	0	7
2	23	1	10
1	51	0	17
0	41	14	16
0	41	8	11
2	58	9	4
0	20	12	6
4	24	3	16
0	8	26	9
0	2	18	5
36	43	17	9
35	37	25	9
19	42	11	12
15	42	14	0
19	51	7	12
26	59	16	0
23	46	25	1
23	38	16	0
22	53	8	24
26	35	10	16
31	44	16	12
43	47	4	13
35	32	13	19
35	22	11	8
24	32	9	7
18	18	10	3
27	41	13	4
26	41	12	14
32	36	8	8
17	45	7	17
18	33	12	11
25	29	14	10
42	27	14	12
23	27	11	11
24	21	10	12
44	33	13	8
37	35	8	19
9	46	13	10
21	49	19	7
21	30	14	9
22	32	14	8
52	23	9	4
63	54	10	8
44	41	12	9
38	41	7	5
30	42	4	2
33	34	6	4
39	33	4	9
35	39	6	4
40	22	8	10
57	40	11	9
53	35	13	10
39	33	10	9
32	40	13	12
53	43	11	8
44	28	9	11
35	31	7	9
7	28	17	9
48	30	9	20
30	34	14	18
36	33	10	9
43	35	25	9
39	31	4	6
7	53	31	6
16	28	13	17
22	37	9	7
13	12	17	3
20	39	10	9
35	34	12	9
26	20	8	13
19	32	13	9
11	20	21	7
16	35	10	3
35	33	7	8
31	25	15	19
31	27	0	14
26	37	0	17
23	41	0	16
27	55	0	9
34	45	0	19
38	38	0	13
32	53	0	22
19	42	0	10
20	44	0	4
30	48	0	13
32	38	0	13
16	30	1	6
38	45	0	8
26	30	14	17
24	25	6	21
37	26	15	14
42	23	9	17
34	28	10	9
46	36	13	13
54	33	7	12
34	30	8	10
47	32	15	17
52	17	9	14
44	52	10	14
36	43	8	14
33	56	7	10
44	44	14	9
45	47	1	5
53	45	4	19
30	12	8	9
40	18	12	5
55	9	17	4
50	16	7	9
49	25	14	18
48	2	14	14
48	22	10	14
43	9	7	7
42	8	10	16
28	14	12	11
0	7	14	7
0	15	15	8
1	2	12	8
1	30	14	9
0	25	15	22
0	22	7	7
0	13	9	10
0	19	11	15
2	37	10	5
0	30	5	12
2	46	14	6
0	36	17	3
0	24	20	8
0	38	17	12
0	30	14	13
3	17	10	10
1	26	1	8
0	21	5	7
0	30	5	5
1	21	5	9
0	29	2	14
1	32	2	6
0	33	0	7
0	39	5	8
35	34	2	4
18	49	3	4
9	51	1	4
23	40	5	2
23	22	8	4
23	33	2	2
21	38	16	0
20	35	4	6
29	40	7	6
18	39	8	4
27	21	4	16
17	16	9	8
28	22	13	4
21	21	9	10
12	16	5	3
24	20	11	11
10	24	11	12
10	22	5	5
22	35	22	12
10	20	9	7
32	29	11	4
44	24	13	14
45	28	17	20
36	31	23	5
38	16	10	17
32	38	10	6
47	35	9	10
36	43	14	9
35	33	10	10
41	22	3	8
30	44	7	9
25	7	5	7
27	9	8	7
28	12	6	17
29	12	10	7
42	7	13	12
41	8	7	7
41	20	6	10
36	18	11	6
33	33	11	7
27	18	9	6
41	18	8	22
20	35	13	12
24	34	10	15
34	21	6	14
38	32	11	11
37	27	12	23
35	29	9	12
39	26	3	11
30	26	4	16
15	30	2	7
26	16	0	12
22	8	1	6
40	11	2	10
26	25	1	13
31	28	12	8
1	22	3	12
21	27	5	15
10	26	11	11
21	31	8	11
21	24	4	12
5	22	8	13
14	25	7	8
35	21	10	11
25	24	4	10
22	25	9	9
20	46	6	5
20	32	7	8
17	25	11	7
19	14	6	4
18	11	8	4
23	15	6	5
17	13	2	5
26	7	9	5
29	23	8	3
13	23	8	2
25	35	16	6
25	36	13	7
46	38	12	2
21	27	12	1
16	39	15	2
18	22	5	6
20	22	12	3
11	27	10	0
38	10	5	0
29	13	8	3
44	9	3	2
34	18	6	3
16	16	3	3
41	20	15	25
22	12	16	21
38	13	11	13
41	2	4	6
30	4	5	14
61	3	2	11
28	5	5	14
27	3	13	6
30	10	4	10
31	29	6	11
28	21	8	19
39	21	4	10
32	20	8	8
34	23	5	7
31	36	7	12
33	27	10	14
27	28	5	19
36	29	10	10
37	22	7	5
33	4	7	4
25	11	4	10
34	36	6	7
22	13	3	6
35	14	13	3
40	17	6	4
39	18	8	8
28	6	14	6
33	22	4	7
26	17	8	12
29	17	4	5
30	23	7	7
5	27	7	12
6	28	8	6
11	19	4	4
8	28	6	8
7	16	6	8
8	29	6	5
6	15	3	6
2	8	5	5
6	18	6	7
4	17	3	4
4	14	9	3
5	4	1	9
26	10	5	7
18	22	15	10
17	14	1	16
37	25	10	10
23	29	5	7
20	3	6	14
21	27	6	9
29	1	0	13
26	3	1	8
40	4	3	7
20	19	2	8
25	6	3	13
14	17	8	4
25	32	14	11
14	35	3	5
19	26	22	5
29	46	5	5
24	24	2	9
21	23	7	2
18	18	3	7
21	19	8	4
18	29	5	2
27	10	4	5
20	16	8	3
35	31	4	2
43	28	5	15
30	8	7	7
18	21	3	6
30	20	1	8
5	28	7	7
31	18	5	11
25	27	2	13
19	17	1	7
26	7	4	7
23	8	7	14
10	21	6	6
16	17	11	3
25	18	2	2
16	24	1	5
30	22	2	4
7	14	4	14
13	16	1	4
25	16	7	4
40	17	0	12
35	16	2	5
37	30	0	4
19	13	2	10
36	19	1	4
25	9	1	7
35	3	0	8
29	8	2	14
19	3	0	11
19	6	0	7
26	16	2	7
43	23	1	5
11	9	1	7
30	7	1	7
15	3	0	2
30	10	0	0
34	5	2	3
14	21	0	2
34	14	1	2
12	11	2	11
25	24	1	2
28	32	0	3
41	26	4	6
34	14	2	7
20	21	2	5
19	20	3	2
18	18	1	1
19	15	0	6
14	14	0	9
33	16	5	8
14	26	2	10
18	25	2	8
35	5	2	10
18	19	1	9
20	14	1	7
23	3	2	11
28	11	4	6
11	15	0	7
28	6	1	8
31	23	1	4
17	24	3	6
24	25	2	17
12	5	4	7
24	21	4	3
29	30	1	5
15	13	5	2
32	13	1	6
38	27	9	9
22	33	7	13
24	23	0	7
33	20	0	3
27	22	0	6
28	16	0	11
22	12	0	6
38	8	0	15
15	17	0	11
7	17	0	10
13	23	1	24
19	9	0	5
27	17	0	5
15	20	1	3
1	10	1	11
27	2	1	15
13	2	0	17
35	22	0	4
21	17	1	7
16	9	0	8
10	10	0	8
14	6	0	9
26	17	0	6
10	30	0	10
15	22	0	9
25	7	0	6
20	15	0	6
24	15	0	7
26	5	0	7
28	11	0	13
26	12	0	4
19	13	0	5
27	15	0	10
10	10	0	7
21	13	1	8
23	18	0	4
21	5	1	11
25	8	0	7
11	14	0	10
18	21	0	10
2	15	0	3
18	21	0	3
7	29	0	13
17	10	0	13
15	11	1	8
9	21	1	6
8	13	0	4
21	8	0	6
13	21	0	3
13	4	0	4
17	27	0	4
11	10	3	13
24	17	0	3
24	23	2	2
11	16	1	10
22	19	0	3
16	11	1	6
26	5	0	2
11	7	0	5
18	13	0	4
12	9	1	3
8	13	0	1
22	5	0	3
8	13	1	8
18	16	1	4
18	9	0	3
15	10	3	5
14	17	7	3
5	10	5	5
15	14	4	7
16	15	5	9
11	5	5	4
4	35	2	11
31	31	5	5
13	40	3	5
21	37	7	7
21	28	5	4
7	17	3	11
23	28	3	3
6	36	1	6
27	13	1	8
33	1	2	7
14	2	6	2
25	6	0	8
11	6	1	7
33	3	0	7
20	0	5	5
24	10	5	5
13	6	2	4
9	7	7	5
8	31	3	5
15	22	3	4
10	10	4	5
11	20	2	3
30	15	6	2
24	13	2	3
27	12	1	4
14	11	2	7
16	17	2	1
21	20	5	10
15	23	2	1
16	15	0	1
22	16	1	0
19	18	2	5
12	19	3	5
22	13	2	2
32	22	1	2
21	23	1	2
25	29	4	4
13	28	3	3
12	17	2	2
22	38	3	2
29	40	0	1
26	21	5	5
32	21	0	5
14	30	0	2
2	42	9	4
8	27	7	2
3	34	8	7
8	6	4	9
5	5	0	8
5	8	3	8
1	6	11	5
5	8	1	5
2	4	0	7
13	6	0	5
3	4	0	4
6	0	0	2
3	19	0	2
5	18	0	6
1	16	0	5
3	12	0	5
2	16	0	5
7	26	0	2
5	14	0	1
7	32	0	2
11	14	0	1
7	21	0	5
8	11	0	3
2	14	0	1
5	15	0	3
8	23	0	4
9	16	0	4
14	16	0	1
2	18	0	0
1	17	0	3
10	11	0	20
7	10	0	12
3	9	0	6
1	14	0	5
6	30	0	6
8	26	0	9
18	21	0	11
7	22	0	9
2	22	0	5
2	24	0	4
18	11	0	1
0	3	0	3
5	0	0	3
4	1	0	5
6	9	0	6
12	0	0	9
7	1	0	4
10	0	0	1
6	1	0	3
8	0	0	4
8	1	0	3
12	10	0	7
1	14	0	6
15	15	0	4
6	16	0	6
6	12	0	8
6	15	0	2
25	24	0	2
15	5	0	6
15	11	0	6
13	14	0	4
21	2	0	7
15	15	0	5
18	3	2	7
20	16	2	4
13	10	0	3
16	13	1	5
10	9	1	8
17	12	4	6
29	12	3	1
32	9	5	5
30	4	2	3
29	4	0	2
19	12	2	2
21	21	1	5
24	6	1	4
24	12	1	5
16	5	2	6
16	15	0	3
14	18	3	4
7	24	3	6
9	9	1	3
14	17	4	9
5	21	4	3
5	17	2	4
2	10	4	3
17	15	4	7
14	8	7	0
6	8	1	5
10	11	6	6
5	12	2	4
3	11	3	5
8	17	1	2
8	18	3	3
4	11	4	7
19	5	3	6
15	10	1	7
21	18	2	3
12	7	3	6
26	9	1	8
20	7	3	2
23	11	4	8
22	28	4	4
11	16	4	8
19	16	3	0
0	12	2	1
0	17	5	4
1	10	0	9
0	19	0	2
0	4	0	2
0	7	0	2
0	6	0	4
1	14	0	2
0	37	0	0
0	19	0	3
1	48	0	4
1	23	0	5
1	29	0	3
1	49	0	3
0	1	0	1
0	3	0	1
1	9	0	7
0	1	0	5
0	2	0	2
0	5	0	2
0	4	0	10
2	2	0	8
1	3	0	6
0	1	0	4
1	0	0	3
0	1	0	3
0	0	0	3
0	7	0	4
0	6	0	2
1	3	0	2
0	9	0	0
0	3	0	5
1	4	0	2
0	3	0	5
2	1	0	8
1	3	0	6
0	1	0	3
2	1	0	0
0	7	0	2
1	1	0	2
0	2	0	8
0	4	0	4
3	9	0	9
3	16	0	1
2	13	0	6
0	28	1	2
0	14	0	3
0	13	0	6
2	12	0	3
1	10	0	4
0	22	0	0
0	18	0	9
1	11	0	2
1	13	0	5
0	13	0	3
2	11	3	2
0	32	3	3
2	12	5	3
0	8	4	8
1	11	1	13
0	10	1	11
1	12	5	8
0	25	3	4
0	19	3	3
1	25	1	7
1	13	2	7
4	20	3	6
0	23	1	2
8	26	4	2
12	20	1	2
16	9	5	5
14	16	5	3
11	19	5	4
15	15	2	0
14	16	1	4
8	22	4	10
13	18	1	4
17	22	2	6
19	9	4	4
16	14	6	6
9	25	3	9
15	7	2	3
9	21	7	7
13	11	7	3
24	25	3	6
19	14	2	17
30	9	2	3
26	11	1	3
19	19	4	13
29	25	3	8
14	19	1	1
22	0	5	7
23	0	6	2
31	0	3	5
16	1	6	2
30	0	5	2
16	0	5	6
11	0	2	3
20	0	0	3
13	0	2	1
9	0	1	3
4	0	1	7
9	0	1	5
13	0	0	10
16	0	0	8
6	0	0	5
25	0	1	6
18	0	1	3
6	0	1	0
31	1	0	2
17	0	2	5
5	0	2	3
6	0	2	1
3	0	3	3
3	0	3	2
10	0	1	1
15	0	0	4
10	0	1	2
21	0	2	1
11	0	10	1
20	0	4	2
28	0	1	1
15	0	5	3
0	0	10	0
0	0	8	3
0	0	8	4
0	3	7	1
0	8	7	4
0	0	4	2
0	5	0	0
0	0	0	1
0	0	0	1
0	4	0	3
0	3	0	2
0	1	0	6
0	5	0	5
0	7	0	7
1	2	0	6
0	0	0	8
0	1	0	13
0	0	0	1
0	0	0	6
0	1	0	8
0	7	0	5
0	1	0	0
0	3	0	2
0	3	0	5
1	13	0	10
0	16	0	4
0	7	0	8
0	26	0	6
0	24	0	10
0	9	0	8
1	11	0	2
1	17	0	6
0	5	0	4
0	10	0	3
1	25	0	11
0	9	0	12
0	11	0	4
0	13	0	6
0	15	0	1
0	4	0	2
0	18	0	2
0	8	0	2
0	6	0	1
1	9	0	0
0	18	0	0
0	15	0	3
0	18	0	0
0	9	0	5
8	44	0	1
14	13	0	1
12	19	0	2
5	24	0	0
7	3	0	0
13	31	0	0
7	24	0	0
11	23	0	1
14	12	0	0
16	13	0	0
6	19	0	8
6	21	0	4
14	20	0	11
17	25	0	1
8	26	0	4
11	12	1	1
11	15	0	6
7	14	0	4
26	13	0	3
21	20	0	6
21	12	0	5
16	17	0	1
14	10	0	7
10	27	0	4
18	11	3	0
22	15	3	2
24	0	0	6
28	0	0	5
17	0	3	6
25	0	3	2
11	0	1	2
5	0	4	5
6	0	2	3
8	0	4	4
9	0	4	2
8	0	5	3
10	0	1	3
16	0	1	2
7	0	0	2
16	0	0	1
13	0	1	5
17	1	0	5
11	0	2	7
14	1	6	4
14	0	1	0
16	1	6	4
6	0	0	2
8	0	5	4
13	0	0	1
4	0	4	3
6	0	5	3
10	0	2	3
0	0	2	2
11	0	6	3
11	0	6	3
9	0	3	6
15	0	3	0
2	0	3	2
11	0	2	0
7	0	4	6
17	0	3	8
7	0	2	1
2	0	5	4
12	0	3	3
8	2	1	3
7	1	3	3
14	0	3	3
10	0	1	4
13	3	0	3
12	0	2	2
15	4	2	3
10	0	4	3
7	0	3	6
6	0	4	7
14	1	0	4
9	1	0	5
1	0	10	4
6	0	0	1
11	0	0	5
13	0	0	5
0	1	0	4
0	0	0	4
0	5	0	3
0	0	0	5
0	1	0	6
0	1	0	9
0	2	0	5
0	2	0	7
0	2	0	5
0	1	0	6
0	4	0	3
0	4	0	6
0	4	0	10
0	2	0	0
2	3	0	5
0	4	0	5
1	4	0	8
0	3	0	10
0	6	0	7
0	0	0	13
1	0	0	6
1	2	0	8
0	7	0	6
0	4	0	8
0	13	0	7
0	14	0	5
0	5	0	5
0	16	0	4
0	6	0	0
0	4	0	3
1	4	0	5
8	6	0	1
4	7	0	1
11	13	0	0
16	11	0	2
11	20	0	2
10	19	0	0
10	13	0	2
6	18	0	1
10	20	0	0
8	13	0	2
24	14	1	0
13	8	0	2
11	27	0	3
8	29	0	2
11	11	0	0
11	19	0	2
11	29	0	0
15	17	0	1
14	33	0	0
12	11	0	0
14	8	0	0
16	10	0	0
23	14	0	2
11	10	0	3
27	5	0	0
15	8	0	1
23	3	0	2
32	14	0	7
16	7	0	5
9	7	1	7
12	12	0	8
8	10	1	2
6	0	2	3
5	0	0	3
5	0	0	3
3	0	0	4
6	0	0	1
4	0	1	3
10	0	1	4
6	0	1	2
5	0	0	3
12	1	1	0
3	0	0	6
3	0	0	5
6	0	0	6
2	0	0	4
0	0	1	1
2	0	2	5
4	0	0	7
3	0	0	4
5	0	1	3
1	0	0	7
5	0	1	1
14	0	1	3
25	0	0	4
13	0	6	7
20	0	3	5
13	0	1	2
0	0	3	7
0	0	1	5
0	0	1	5
0	0	5	1
0	0	2	2
0	0	5	2
0	0	5	3
0	0	6	3
0	0	1	5
0	0	2	2
0	0	6	5
0	0	6	4
0	0	2	5
0	0	3	6
0	0	4	3
0	0	4	4
0	0	7	2
0	0	4	12
0	0	1	4
0	0	2	8
1	0	4	2
0	0	4	4
0	0	2	3
0	0	7	9
0	0	1	1
0	0	0	6
0	0	0	2
0	0	0	3
0	0	0	3
1	0	0	3
0	0	0	5
0	0	2	3
0	0	1	1
0	0	1	2
0	0	2	3
0	0	0	5
0	0	1	2
1	0	2	5
0	0	0	6
0	0	0	2
1	0	0	8
0	0	1	4
0	0	2	5
0	0	0	0
0	0	0	10
0	0	4	6
0	0	1	3
0	0	1	4
0	0	4	7
1	0	1	5
0	0	7	11
9	1	1	11
8	0	16	10
1	0	0	12
13	0	0	2
10	3	0	0
13	1	0	1
7	0	0	1
15	2	0	0
12	0	0	0
5	2	0	0
10	1	0	1
10	1	0	0
11	0	0	0
9	0	0	2
12	6	0	0
10	2	0	0
12	4	0	0
16	4	0	0
13	10	0	0
8	0	0	0
10	5	0	0
11	5	0	0
9	6	0	0
10	0	0	0
5	4	0	0
11	8	0	0
10	5	0	0
10	16	0	0
5	15	0	0
10	10	0	0
7	9	0	0
11	13	0	0
7	8	0	0
15	8	0	0
12	7	0	0
7	16	0	0
11	16	0	0
12	17	0	0
14	14	0	0
8	18	0	0
6	16	0	0
4	18	0	3
8	19	0	0
8	20	0	3
13	26	0	2
34	15	0	0
21	25	0	8
17	16	0	0
2	22	1	4
9	32	0	2
11	26	0	2
1	4	0	4
5	3	0	3
6	0	0	4
4	4	0	2
4	5	0	4
8	1	0	3
9	0	0	4
7	4	0	4
16	0	0	1
12	3	0	3
9	1	0	3
11	10	0	3
8	12	0	0
14	35	0	2
11	24	0	2
13	12	0	4
12	17	0	2
8	23	0	1
14	12	0	4
2	20	0	4
2	20	0	3
7	28	0	2
2	27	0	2
5	38	0	4
5	15	0	3
4	27	4	2
42	27	1	3
31	33	1	0
17	33	1	5
34	23	9	4
19	29	0	6
42	25	3	5
28	21	1	1
0	26	0	1
0	19	0	4
0	12	2	7
0	7	0	4
0	4	1	3
1	25	5	2
0	9	4	2
0	5	5	6
0	9	2	3
0	16	2	2
0	8	0	2
0	4	2	8
0	5	0	8
0	6	1	6
0	10	4	5
0	3	4	3
0	25	1	5
0	18	2	4
0	28	1	3
0	30	3	6
0	23	3	6
0	37	2	4
0	18	1	6
0	45	0	3
0	33	0	6
0	32	0	3
1	27	1	7
0	18	0	2
0	20	1	6
0	26	0	9
0	16	1	4
0	18	0	2
0	22	1	3
0	18	0	6
0	48	1	5
0	48	0	7
0	39	0	0
0	44	0	5
0	32	2	3
0	28	0	4
0	34	0	4
0	38	0	2
0	44	0	4
0	40	0	1
0	24	0	2
0	30	0	5
0	24	0	5
0	16	0	8
1	19	0	7
0	23	0	5
0	28	0	8
0	14	0	6
0	30	0	4
0	29	0	6
0	18	0	15
0	9	0	16
1	36	0	16
0	14	0	1
0	11	0	0
0	3	0	0
0	11	0	0
0	12	1	0
0	6	0	0
0	23	0	1
0	19	0	2
1	25	0	0
1	25	0	0
5	24	3	0
2	35	0	0
5	20	0	0
1	31	0	1
0	27	0	1
3	16	0	1
0	22	1	0
0	19	2	0
1	8	1	0
2	14	0	0
1	1	10	1
1	2	7	0
11	2	4	0
14	0	8	0
16	0	0	2
12	5	0	0
8	2	0	3
13	1	1	0
19	0	0	1
1	0	0	0
17	1	0	1
12	5	0	1
6	0	0	1
19	8	0	1
18	1	0	0
25	4	0	1
17	0	0	1
8	0	0	0
7	37	0	1
9	29	0	0
16	24	0	0
14	31	0	1
17	18	0	1
19	27	0	1
12	12	0	0
9	14	0	3
11	15	0	1
17	29	0	0
5	14	0	0
5	17	0	0
16	20	0	1
8	16	0	0
6	27	0	4
7	17	0	1
2	20	0	3
4	20	0	3
6	21	0	3
0	16	0	3
3	41	0	6
9	48	0	4
1	37	0	4
2	33	0	2
6	18	0	2
1	36	0	3
0	15	0	2
1	28	0	2
2	29	0	9
3	26	0	2
0	9	0	0
2	9	0	3
5	20	0	7
0	16	0	3
20	10	0	4
10	16	0	1
31	17	0	6
6	8	0	5
6	11	0	6
17	13	0	2
18	18	0	3
24	8	0	2
24	9	0	4
23	11	0	3
0	27	0	2
0	17	0	3
0	30	0	3
0	38	0	4
1	39	0	6
0	16	0	7
0	31	0	3
0	15	0	3
0	9	0	1
0	17	0	2
0	12	0	2
0	3	3	4
0	13	3	1
0	7	1	6
1	8	0	2
0	12	0	1
0	8	2	1
0	12	2	6
0	24	0	3
0	15	1	3
0	15	3	1
0	21	3	4
0	27	0	3
0	30	1	7
0	23	0	1
0	23	3	4
0	16	0	1
0	24	2	4
0	26	0	2
0	3	1	5
0	14	3	2
0	9	2	4
0	21	0	2
0	13	1	1
2	19	2	4
0	27	1	2
0	37	1	12
1	17	1	4
1	26	1	11
0	18	6	5
1	30	0	3
1	23	2	5
0	20	2	10
0	41	1	10
0	27	2	7
0	15	1	10
3	20	3	0
0	23	1	0
0	33	4	0
0	37	2	0
0	31	2	0
0	47	3	0
0	37	0	0
0	37	5	0
1	30	2	0
0	29	0	0
0	29	1	0
0	34	1	0
0	34	1	0
3	23	2	0
3	32	2	0
5	21	0	0
6	33	1	0
8	22	1	1
12	23	0	0
3	24	1	0
9	5	0	0
5	28	1	0
19	7	0	0
6	10	0	0
13	24	0	0
11	26	1	0
16	10	0	0
23	18	2	0
25	12	1	1
9	10	2	0
16	21	0	0
9	5	1	0
21	14	2	0
8	1	1	0
4	15	0	0
11	13	0	0
4	21	0	0
13	26	2	0
8	26	0	0
12	29	0	0
11	19	1	0
13	28	2	0
4	17	0	0
5	25	0	0
7	7	0	0
5	18	0	0
9	6	0	0
12	19	0	0
5	13	2	0
8	11	0	0
3	11	1	0
4	15	1	0
2	14	0	0
2	31	0	0
1	22	0	0
0	27	0	0
2	17	1	0
0	15	0	0
8	35	1	0
1	23	0	0
6	36	0	0
0	32	0	1
0	34	0	0
1	31	0	1
0	3	0	0
0	10	1	1
0	3	1	1
0	10	0	0
0	15	1	1
0	3	1	1
0	6	0	1
1	8	0	0
1	8	2	0
3	5	2	0
1	4	3	0
2	6	1	0
3	5	0	0
1	1	2	0
5	4	0	0
7	6	0	1
0	3	0	1
4	3	1	0
3	11	1	0
3	21	0	0
4	23	9	0
3	3	0	0
2	5	0	1
1	23	0	0
2	10	0	0
0	3	0	0
1	31	0	1
3	15	0	2
2	9	1	0
3	4	0	2
31	22	0	3
28	17	0	1
35	20	0	1
19	16	0	2
35	19	0	4
40	6	0	0
33	33	0	1
0	20	0	0
0	23	0	2
0	17	0	2
0	29	0	2
0	17	0	1
0	23	0	1
0	22	0	0
0	30	0	3
0	36	0	3
0	20	0	2
0	6	0	1
0	5	0	4
0	15	0	3
0	8	0	3
0	3	0	1
0	6	1	1
0	4	0	0
0	4	0	4
0	14	0	1
0	16	0	3
0	13	0	5
0	8	0	6
0	7	0	3
0	8	0	2
0	14	0	2
0	10	0	5
1	4	0	3
0	11	0	1
0	12	1	0
0	1	0	6
0	10	0	1
0	1	4	1
0	6	0	6
0	18	0	3
0	18	1	2
0	1	4	2
0	1	1	7
0	7	2	5
0	3	1	3
0	12	0	2
0	24	1	5
0	23	0	3
0	16	2	4
11	25	3	1
1	25	2	1
7	22	0	5
5	12	1	4
8	10	1	1
8	22	0	1
2	35	2	6
4	29	1	2
6	10	3	6
5	18	3	1
2	49	2	2
12	23	0	6
6	37	1	5
7	24	2	2
4	40	2	6
8	33	1	4
2	19	1	2
10	29	0	3
2	22	0	2
8	12	0	1
3	16	1	4
5	23	0	1
13	14	1	3
18	6	1	7
8	9	0	3
8	10	1	0
10	5	0	5
12	4	0	8
4	7	0	9
5	6	1	7
5	6	1	7
15	3	0	6
10	4	2	6
7	2	2	6
10	10	1	3
1	6	0	4
7	13	1	1
5	3	1	3
9	6	0	4
4	2	1	1
2	15	0	4
2	8	0	6
6	13	1	7
2	25	1	5
7	20	0	12
6	12	1	9
8	11	0	3
3	20	0	6
6	18	0	1
3	9	0	5
6	21	0	7
11	17	0	1
10	18	0	6
5	19	0	0
2	20	0	0
0	16	0	0
3	16	0	0
1	20	0	0
1	38	3	0
6	41	0	0
3	16	1	0
9	30	0	0
11	26	0	0
5	37	0	0
2	34	0	0
1	17	0	0
2	25	0	0
1	25	0	0
0	12	0	0
0	27	0	0
3	22	0	0
1	15	0	0
1	32	1	0
5	15	1	0
1	23	0	0
0	3	0	0
6	8	0	0
0	12	0	0
2	1	0	0
0	15	0	0
0	3	1	0
3	2	0	0
3	9	1	0
3	7	0	0
1	19	0	0
4	14	1	0
0	2	1	0
6	4	1	0
3	6	0	0
4	6	0	0
2	19	0	0
4	25	0	0
1	5	0	0
1	13	0	0
2	27	1	0
2	16	0	0
3	18	0	0
10	33	0	0
8	15	1	0
4	24	1	0
5	12	1	0
0	21	0	0
10	18	2	0
5	8	0	0
2	20	0	0
7	31	1	0
5	27	2	0
6	24	0	0
4	20	0	0
6	27	0	0
4	21	0	0
3	35	1	0
4	34	1	1
27	16	3	0
27	34	3	0
31	20	2	0
22	22	3	0
30	24	4	0
27	19	1	0
23	15	1	0
23	0	3	0
0	14	6	0
0	4	0	1
0	28	0	0
0	9	0	0
0	17	0	0
0	2	0	2
0	7	0	0
0	4	0	0
0	3	0	0
0	5	0	0
0	5	0	0
0	7	0	0
0	2	0	0
0	15	1	0
0	23	0	0
0	13	0	0
0	15	0	0
0	11	0	0
0	20	0	0
0	19	0	0
0	28	0	0
0	21	1	0
0	21	0	0
0	12	0	0
0	23	0	0
0	12	0	0
0	16	0	0
0	22	0	0
0	30	0	0
1	19	0	0
3	12	0	1
1	37	0	0
1	9	1	0
0	27	1	0
1	29	0	0
0	28	0	0
0	14	0	0
0	36	0	0
2	27	0	0
0	23	0	0
1	36	0	0
1	29	0	1
0	16	0	0
1	19	0	1
0	27	0	0
1	12	0	0
2	19	0	0
2	20	0	0
1	14	0	0
2	16	0	0
6	25	0	0
1	29	0	1
1	18	0	0
3	8	0	0
2	10	0	2
1	8	0	0
7	18	0	0
1	12	0	0
3	19	1	0
9	8	1	1
6	14	0	1
6	12	0	2
9	29	0	0
9	31	0	0
4	26	1	0
6	15	0	0
12	31	0	0
6	22	1	0
6	31	0	0
11	24	1	0
6	33	0	2
7	11	1	0
6	42	0	0
7	8	0	0
9	15	0	0
1	28	1	1
8	16	0	0
6	11	1	0
3	28	0	0
4	19	0	0
0	32	0	2
2	17	0	0
0	10	0	0
4	12	0	0
2	15	0	0
3	14	0	0
1	16	0	1
2	6	0	1
0	24	0	3
4	20	0	2
1	16	0	0
1	21	0	2
1	25	0	2
2	16	0	2
1	15	0	2
0	12	0	2
0	21	0	0
1	17	0	2
3	16	0	0
1	34	0	2
1	12	0	0
0	17	0	1
3	10	0	1
1	10	0	0
2	31	0	0
0	4	0	3
0	5	0	1
1	0	1	3
0	5	0	2
0	4	0	3
1	2	0	0
1	6	0	0
0	0	0	0
2	3	0	1
1	5	0	1
1	3	1	3
0	5	0	0
1	13	0	1
1	7	1	1
3	13	0	1
4	21	0	0
1	25	1	4
3	29	0	2
1	23	0	3
3	39	0	2
0	30	0	2
2	19	0	2
2	16	0	1
2	20	0	2
7	19	0	0
3	15	0	2
6	17	0	1
3	22	0	4
5	26	1	1
1	15	0	0
0	10	0	6
1	18	0	6
1	13	0	6
2	14	1	7
3	19	0	3
9	13	0	3
1	44	1	12
6	25	0	6
10	29	0	6
7	33	1	5
8	22	0	5
7	20	2	5
6	17	0	3
5	27	0	3
3	21	0	1
7	7	0	7
7	23	0	2
3	14	0	2
6	30	0	2
12	22	1	3
9	33	0	3
5	7	0	4
0	33	1	1
0	24	0	1
0	24	0	1
2	25	0	2
2	20	0	4
0	24	0	2
3	24	0	0
1	17	0	2
0	15	0	1
4	23	0	2
0	13	0	1
0	19	0	1
0	16	0	4
1	16	0	0
0	35	0	0
0	6	0	0
1	17	0	0
1	27	0	0
0	20	0	0
0	16	0	0
0	3	3	0
0	23	0	0
0	18	0	0
0	14	0	0
0	7	0	0
0	20	1	0
0	19	0	0
2	22	0	0
0	9	0	0
0	17	0	0
0	23	0	0
0	13	0	0
1	6	0	0
0	19	0	0
0	6	0	0
0	7	0	0
1	14	0	0
0	9	0	0
0	7	0	0
0	12	0	0
0	10	0	0
0	3	0	0
0	6	0	0
2	9	0	0
0	14	0	0
0	11	0	0
0	21	0	0
0	38	0	0
2	15	0	0
3	7	0	0
3	4	0	0
2	8	0	0
0	4	0	0
0	3	0	0
1	5	0	0
10	12	0	0
1	25	0	0
5	29	0	0
0	13	0	0
1	18	0	0
2	6	0	0
0	5	0	0
1	0	0	0
2	0	0	0
2	0	0	0
1	0	0	0
1	7	0	0
1	0	0	0
0	0	0	0
0	5	0	0
2	27	0	0
0	15	0	0
1	17	0	0
1	16	0	0
0	10	0	0
1	16	0	0
0	21	0	0
1	15	0	0
1	28	0	0
0	18	0	0
0	15	0	0
3	8	0	0
0	26	0	0
1	10	0	0
3	20	0	0
1	17	0	0
0	22	1	0
1	20	0	0
1	30	0	0
2	34	0	0
2	25	0	0
2	37	0	0
1	10	0	0
3	14	0	0
0	33	0	0
0	19	0	0
0	10	0	0
0	14	0	0
0	38	0	0
0	29	0	0
0	3	0	0
0	25	0	0
0	28	0	0
0	20	0	0
0	42	0	0
1	21	0	0
0	28	0	0
0	10	0	0
0	30	0	0
0	27	0	0
0	23	0	0
1	12	0	0
0	10	0	0
0	3	1	0
1	13	0	0
0	10	0	0
3	8	0	0
0	17	0	1
0	0	0	0
1	1	0	0
1	0	0	0
1	0	0	0
0	0	0	0
0	0	0	0
0	0	0	0
3	0	0	0
1	0	0	0
1	0	0	0
1	0	0	0
0	0	0	0
0	0	0	0
0	0	0	0
0	5	0	0
0	9	0	0
0	9	0	0
0	3	0	0
0	3	0	0
0	8	0	0
2	8	0	0
0	4	0	0
0	9	0	0
0	1	0	0
0	15	0	0
0	1	0	0
0	5	0	0
4	3	0	0
0	3	0	0
1	1	0	0
2	4	0	0
0	8	0	0
2	6	0	0
1	9	0	0
0	5	0	0
0	2	0	0
1	9	0	0
1	4	0	0
0	9	0	0
2	2	0	1
1	5	0	0
0	6	0	0
0	12	0	0
0	15	0	0
0	8	0	0
0	8	0	0
2	3	0	0
0	22	0	0
1	23	0	0
2	15	0	0
1	11	0	0
0	28	0	0
0	27	0	0
0	18	0	0
0	14	0	0
0	17	0	0
0	20	0	0
0	9	0	0
0	14	0	0
0	8	0	0
0	20	0	0
0	7	0	0
0	15	0	0
0	6	0	0
0	14	0	0
0	16	0	0
0	6	0	0
0	8	0	2
0	18	0	1
0	11	0	0
0	6	0	0
0	14	1	0
0	12	1	0
0	4	0	0
0	6	1	0
0	11	0	0
0	22	0	0
0	11	0	0
0	28	0	0
0	23	1	1
0	20	0	0
0	15	0	0
0	14	0	0
0	22	0	0
0	16	0	0
0	17	0	0
0	13	3	1
0	8	0	0
0	22	0	0
0	2	0	0
0	14	0	0
0	11	0	0
0	15	0	0
1	6	0	3
1	5	0	1
0	1	0	1
0	8	0	0
0	9	0	2
0	8	1	1
0	6	0	1
0	6	0	2
0	2	0	6
0	4	0	2
0	5	0	1
1	0	0	0
0	0	0	0
0	0	0	0
1	0	0	0
0	0	0	4
0	0	0	2
0	0	0	0
1	0	0	3
1	0	0	1
0	0	0	0
0	0	0	1
0	0	0	1
0	0	0	1
0	0	0	4
0	0	0	2
0	0	0	3
0	0	0	1
1	0	0	4
0	0	0	3
1	0	0	3
0	0	0	3
0	0	0	3
0	0	0	2
0	0	0	6
0	0	0	2
0	0	0	0
1	0	0	2
0	1	0	5
0	0	0	3
0	0	0	5
1	0	0	3
0	0	0	4
0	0	0	1
0	0	0	2
0	0	0	1
0	0	0	1
0	0	0	3
0	0	0	3
0	0	0	5
1	0	0	8
0	16	0	1
1	2	0	4
0	20	0	4
0	7	0	2
0	7	0	4
0	0	0	3
0	0	0	1
0	0	0	3
0	0	0	1
0	0	0	1
1	0	0	3
1	0	0	8
0	0	0	7
0	0	0	6
0	5	0	2
2	6	0	5
0	4	0	4
0	0	0	2
0	0	0	2
0	1	0	4
0	1	0	8
0	0	0	3
0	1	0	5
0	1	0	4
0	1	0	1
0	0	0	4
0	0	0	1
0	9	0	3
0	8	0	5
0	9	0	1
0	11	0	3
0	9	0	2
0	9	0	6
0	12	0	3
0	4	0	1
0	4	0	3
0	3	0	1
0	7	0	2
0	7	0	3
0	0	0	0
0	8	0	0
0	0	0	0
0	0	0	3
0	0	0	1
0	0	0	0
0	0	0	0
0	0	0	0
0	0	0	0
0	0	0	1
0	0	0	0
0	0	0	0
0	0	0	0
0	0	0	2
0	0	0	1
0	0	0	0
0	0	0	2
0	0	0	1
0	0	0	0
0	0	0	1
0	0	0	0
0	0	0	0
0	0	0	0
0	0	0	0
0	0	0	2
[truncated: 3,907 more rows]
