# Supplementary material for: The CGG triplet repeat binding protein 1 counteracts R-loop induced transcription-replication stress
Source: EMBO Rep. 2025 Aug 26;26(19):4691–722. doi: 10.1038/s44319-025-00550-1 (PMC12508481; doi:10.1038/s44319-025-00550-1)
Supplement: Supplementary file 10 — Source data Fig. 4 [file 44319_2025_550_MOESM10_ESM.zip › Figure 4/4F/4F per nucleus.txt]

siControl	siControl	siControl	siCGGBP1	siCGGBP1	siCGGBP1	siControl	siControl	siControl	siCGGBP1	siCGGBP1	siCGGBP1
replicate 1	replicate 2	replicate 3	replicate 1	replicate 2	replicate 3	replicate 1	replicate 2	replicate 3	replicate 1	replicate 2	replicate 3
0,431	0,641		0,315	0,274		0,142	0,412	0,709	0,94	0,078	0,571
0,101	0,13		0,121	0,221		0,12	0,715	0,576	0,187	0,755	0,109
0,26	0,691		0,935	0,711		0,264	0,947	0,918	0,779	0,275	0,184
0,346	0,469		0,214	0,672		0,199	0,572	0,941	0,516	0,735	0,948
0,596	0,715		0,33	0,914		0,309	0,351	0,153	0,926	0,72	0,641
0,251	0,186		0,144	0,07		0,882	0,247	0,948	0,303	0,532	0,646
0,398	0,442		0,098	0,52		0,064	0,178	0,923	0,927	0,699	0,891
0,295	0,277		0,087	0,077		0,738	0,227	0,352	0,838	0,168	0,151
0,352	0,424		0,497	0,462		0,693	0,377	0,084	0,877	0,528	0,736
0,271	0,456		0,903	0,507		0,169	0,182	0,086	0,447	0,06	0,758
0,128	0,371		0,116	0,502		0,166	0,932	0,157	0,246	0,688	0,938
0,315	0,191		0,811	0,801		0,324	0,235	0,937	0,645	0,593	0,448
0,175	0,27		0,841	0,919		0,131	0,857	0,949	0,227	0,771	0,683
0,513	0,918		0,886	0,666		0,869	0,137	0,174	0,849	0,911	0,863
0,945	0,084		0,563	0,877		0,827	0,106	0,826	0,831	0,092	0,7
0,778	0,598		0,469	0,575		0,167	0,347	0,231	0,857	0,778	0,203
0,614	0,937		0,935	0,821		0,262	0,323	0,868	0,258	0,186	0,939
0,109	0,943		0,156	0,807		0,574	0,854	0,089	0,217	0,651	0,926
0,562	0,293		0,769	0,792		0,538	0,345	0,162	0,763	0,776	0,297
0,794	0,525		0,11	0,818		0,634	0,482	0,831	0,312	0,827	0,122
0,27	0,195		0,522	0,82		0,144	0,852	0,24	0,134	0,254	0,942
0,17	0,125		0,702	0,794		0,662	0,126	0,867	0,137	0,067	0,831
0,261	0,196		0,806	0,749		0,723	0,947	0,056	0,825	0,322	0,891
0,564	0,664		0,828	0,898		0,869	0,098	0,082	0,243	0,779	0,845
0,666	0,277		0,882	0,872		0,881	0,839	0,143	0,281	0,771	0,943
0,197	0,248		0,849	0,875		0,859	0,211	0,942	0,843	0,142	0,163
0,714	0,302		0,866	0,9		0,848	0,829	0,943	0,283	0,852	0,262
0,178	0,428		0,892	0,519		0,473	0,948	0,726	0,578	0,904	0,587
0,803	0,373		0,836	0,166		0,753	0,836	0,93	0,909	0,114	0,854
0,839	0,857		0,205	0,749		0,231	0,092	0,665	0,467	0,554	0,697
0,119	0,486		0,781	0,896		0,383	0,37	0,067	0,447	0,184	0,774
0,22	0,814		0,894	0,406		0,609	0,918	0,453	0,795	0,884	0,898
0,624	0,256		0,139	0,794		0,195	0,308	0,157	0,58	0,789	0,692
0,78	0,306		0,698			0,709	0,112	0,926	0,481	0,611	0,577
0,605	0,093		0,672			0,224	0,08	0,728	0,819	0,425	0,797
0,474	0,726		0,253			0,12	0,885	0,072	0,367	0,914	0,104
0,902	0,804		0,145			0,48	0,118	0,182	0,877	0,406	0,586
0,689	0,588		0,328			0,896	0,123	0,142	0,771	0,287	0,938
0,868	0,051		0,925			0,598	0,612	0,35	0,79	0,867	0,787
0,259	0,434		0,694			0,073	0,413	0,909	0,917	0,949	0,195
0,915	0,616		0,132			0,294	0,522	0,3	0,785	0,474	0,204
0,927	0,906		0,164			0,225	0,339	0,499	0,925	0,091	0,15
0,59	0,154		0,198			0,076	0,279	0,2	0,545	0,115	0,828
0,134	0,123		0,925			0,945	0,2	0,212	0,23	0,785	0,064
0,31	0,273		0,102			0,075	0,575	0,544	0,855	0,276	0,941
0,051	0,91		0,101			0,355	0,084	0,33	0,909	0,455	0,296
0,179	0,555		0,429			0,184	0,222	0,129	0,45	0,405	0,314
0,475	0,222		0,498			0,182	0,492	0,546	0,158	0,15	0,785
0,097	0,733		0,81			0,111	0,127	0,523	0,795	0,133	0,222
0,228	0,518		0,833			0,603	0,345	0,177	0,118	0,636	0,214
0,462	0,18		0,855			0,493	0,146	0,051	0,864	0,074	0,905
0,098	0,314		0,875			0,383	0,914	0,645	0,651	0,146	0,896
0,129	0,21		0,097			0,95	0,75	0,605	0,817	0,102	0,932
0,174	0,869		0,924			0,946	0,566	0,557	0,651	0,188	0,347
0,139	0,194		0,203			0,838	0,195	0,895	0,745	0,18	0,128
0,127	0,281		0,104			0,178	0,281	0,854	0,329	0,113	0,511
0,254	0,287		0,752			0,322	0,471	0,094	0,897	0,69	0,809
0,121	0,415		0,915			0,568	0,447	0,423	0,706	0,272	0,077
0,248	0,712		0,364			0,378	0,239	0,827	0,93	0,34	0,075
0,789	0,111		0,895			0,831	0,51	0,074	0,858	0,561	0,28
0,366	0,826		0,882			0,815	0,603	0,474	0,464	0,932	0,152
0,34	0,123		0,888			0,138	0,95	0,523	0,299	0,911	0,411
0,204	0,061		0,874			0,856	0,113	0,348	0,93	0,913	0,646
0,108	0,431		0,056			0,716	0,152	0,125	0,525	0,434	0,828
0,869	0,066		0,288			0,433	0,261	0,692	0,871	0,255	0,921
0,63	0,853		0,767			0,671	0,179	0,182	0,763	0,909	0,218
0,383	0,11		0,717			0,221	0,161	0,467	0,784	0,324	0,263
0,079	0,792		0,288			0,799	0,642	0,165	0,849	0,899	0,057
0,877	0,891		0,132			0,86	0,362	0,538	0,82	0,181	0,112
0,882	0,284		0,871			0,926	0,715	0,076	0,558	0,188	0,879
0,913	0,529		0,571			0,265	0,557	0,292	0,391	0,161	0,921
0,362	0,92		0,912			0,432	0,93	0,941	0,929	0,61	0,921
0,426	0,271		0,915			0,075	0,634	0,714	0,294	0,058	0,893
0,539	0,15		0,774			0,214	0,539	0,279	0,264	0,437	0,845
0,893	0,062		0,619			0,753	0,282	0,172	0,875	0,938	0,793
0,22	0,85		0,922			0,075	0,511	0,133	0,12	0,541	0,814
0,32	0,224		0,3			0,244	0,13	0,116	0,547	0,878	0,384
0,929	0,568		0,165			0,848	0,185	0,133	0,518	0,491	0,843
0,444	0,059		0,635			0,881	0,62	0,208	0,857	0,241	0,703
0,876	0,091		0,478			0,307	0,143	0,339	0,525	0,208	0,518
0,345	0,942		0,901			0,935	0,124	0,173	0,927	0,124	0,771
0,112	0,882		0,706			0,848	0,913	0,094	0,466	0,236	0,824
0,194	0,479		0,173			0,704	0,283	0,08	0,214	0,699	0,214
0,555	0,733		0,848			0,072	0,895	0,232	0,702	0,063	0,224
0,391	0,924		0,886			0,855	0,918	0,208	0,686	0,29	0,082
0,172	0,558		0,949			0,437	0,223	0,18	0,59	0,885	0,909
0,054	0,851		0,902			0,87	0,167	0,219	0,12	0,562	0,172
0,876	0,821		0,946			0,63	0,857	0,508	0,931	0,651	0,051
0,164	0,116		0,921			0,875	0,857	0,242	0,921	0,936	0,523
0,232	0,241		0,489			0,169	0,866	0,167	0,863	0,458	0,444
0,31	0,893		0,915			0,39	0,897	0,313	0,81	0,331	0,756
0,727	0,631		0,905			0,88	0,109	0,862	0,119	0,609	0,284
0,768	0,513		0,739			0,348	0,59	0,261	0,828	0,803	0,402
0,885	0,565		0,505			0,25	0,58	0,927	0,304	0,615	0,202
0,709	0,117		0,204			0,536	0,234	0,708	0,638	0,504	0,615
0,753	0,112		0,934			0,456	0,856	0,48	0,807	0,378	0,929
0,808	0,847		0,678			0,606	0,439	0,863	0,158	0,639	0,196
0,42	0,915		0,635			0,23	0,774	0,718	0,665	0,944	0,892
0,064	0,23		0,739			0,759	0,475	0,309	0,736	0,138	0,787
0,329	0,396		0,172			0,906	0,173	0,09	0,259	0,872	0,618
0,277	0,105		0,433			0,94	0,289	0,861	0,862	0,907	0,889
0,207	0,312		0,93			0,831	0,932	0,341	0,674	0,085	0,807
0,168	0,814		0,892			0,894	0,932	0,525	0,293	0,843	0,714
0,302	0,947		0,239			0,569	0,902	0,073	0,795	0,715	0,683
0,164	0,093		0,374			0,891	0,825	0,517	0,63	0,828	0,358
0,109	0,143		0,8			0,226	0,93	0,237	0,173	0,411	0,713
0,623	0,061		0,096			0,934	0,846	0,299	0,122	0,771	0,36
0,918	0,129		0,849			0,066	0,657	0,166	0,112	0,903	0,478
0,903	0,843		0,921			0,149	0,761	0,397	0,054	0,785	0,864
0,485	0,089		0,817			0,187	0,945	0,138	0,933	0,294	0,505
0,534	0,3		0,932			0,201	0,933	0,884	0,69	0,498	0,537
0,123	0,113		0,696			0,172	0,163	0,879	0,884	0,795	0,742
0,091	0,358		0,831			0,225	0,929	0,847	0,058	0,185	0,524
0,242	0,82		0,711			0,912	0,161	0,083	0,274	0,108	0,055
0,743	0,198		0,592			0,359	0,168	0,117	0,839	0,933	0,238
0,583	0,925		0,211			0,133	0,178	0,077	0,168	0,617	0,06
0,243	0,888		0,089			0,919	0,617	0,156	0,87	0,174	0,417
0,238	0,934		0,389			0,417	0,538	0,396	0,306	0,428	0,486
0,088	0,074		0,81			0,192	0,768	0,76	0,859	0,624	0,205
0,291	0,177		0,311			0,816	0,52	0,695	0,873	0,62	0,271
0,1	0,859		0,34			0,645	0,133	0,439	0,214	0,576	0,886
0,94	0,337		0,363			0,061	0,777	0,477	0,089	0,907	0,196
0,169	0,258		0,465			0,273	0,593	0,476	0,435	0,191	0,858
0,344	0,511		0,858			0,935	0,139	0,07	0,16	0,163	0,161
0,519	0,1		0,901			0,067	0,159	0,931	0,697	0,945	0,926
0,071	0,232		0,601			0,285	0,173	0,149	0,441	0,065	0,366
0,225	0,121		0,156			0,613	0,373	0,157	0,05	0,508	0,409
0,853	0,151		0,695			0,146	0,689	0,874	0,077	0,725	0,652
0,111	0,852		0,896			0,673	0,827	0,281	0,876	0,349	0,085
0,861	0,129		0,884			0,253	0,684	0,5	0,795	0,468	0,864
0,126	0,233		0,439			0,667	0,243	0,891	0,925	0,349	0,295
0,422	0,494		0,777			0,898	0,185	0,503	0,561	0,108	0,152
0,823	0,256		0,885			0,744	0,844	0,687	0,778	0,697	0,158
0,199	0,781		0,544			0,538	0,525	0,115	0,407	0,272	0,782
0,334	0,333		0,784			0,194	0,259	0,867	0,813	0,538	0,235
0,134	0,847		0,535			0,52	0,152	0,949	0,138	0,665	0,399
0,202	0,481		0,325			0,559	0,668	0,86	0,172	0,88	0,425
0,081	0,493		0,456			0,567	0,09	0,866	0,943	0,544	0,903
0,096	0,818		0,714			0,668	0,879	0,714	0,873	0,529	0,884
0,853	0,195		0,884			0,578	0,743	0,746	0,928	0,624	0,554
0,382	0,077		0,824			0,84	0,668	0,176	0,841	0,262	0,689
0,833	0,839		0,814			0,372	0,548	0,263	0,837	0,223	0,344
0,257	0,733		0,924			0,851	0,36	0,202	0,265	0,189	0,846
0,542	0,171		0,892			0,662	0,454	0,481	0,248	0,283	0,841
0,443	0,547		0,157			0,938	0,188	0,148	0,301	0,898	0,806
0,887	0,849		0,466			0,324	0,155	0,634	0,111	0,247	0,944
0,642	0,875		0,6			0,187	0,871	0,783	0,429	0,144	0,361
0,156			0,833			0,428	0,837	0,24	0,199	0,806	0,632
0,262			0,564			0,888	0,827	0,284	0,856	0,111	0,356
0,243			0,905			0,572	0,688	0,192	0,333	0,087	0,803
0,07			0,657			0,098	0,823	0,856	0,92	0,321	0,193
0,86			0,843			0,935	0,559	0,107	0,323	0,305	0,878
0,085			0,15			0,774	0,145	0,216	0,883	0,226	0,734
0,092			0,837			0,95	0,153	0,501	0,253	0,566	0,919
0,725			0,905			0,656	0,296	0,25	0,457	0,064	0,942
0,108			0,168			0,075	0,051	0,528	0,925	0,78	0,256
0,094			0,202			0,16	0,801	0,159	0,744	0,792	0,382
0,176			0,288			0,134	0,24	0,78	0,939	0,715	0,635
0,061			0,429			0,876	0,918	0,559	0,412	0,939	0,808
0,656			0,72			0,825	0,616	0,949	0,543	0,883	0,943
0,066			0,154			0,555	0,944	0,394	0,523	0,08	0,156
0,433			0,064			0,519	0,831	0,878	0,22	0,883	0,606
0,238			0,356			0,166	0,432	0,54	0,598	0,14	0,199
0,562			0,875			0,87	0,267	0,717	0,098	0,691	0,937
0,801			0,118			0,269	0,15	0,72	0,713	0,945	0,84
0,464			0,489			0,129	0,092	0,224	0,232	0,175	0,186
0,809			0,855			0,888	0,569	0,059	0,933	0,909	0,146
0,66			0,681			0,104	0,509	0,611	0,82	0,887	0,451
0,807			0,908			0,746	0,253	0,316	0,34	0,259	0,271
0,564			0,881			0,162	0,857	0,817	0,736	0,944	0,91
0,771			0,211			0,282	0,719	0,655	0,684	0,861	0,923
0,934			0,841			0,343	0,787	0,811	0,687	0,922	0,935
0,861			0,716			0,075	0,944	0,07	0,865	0,765	0,309
0,825			0,119			0,134	0,794	0,941	0,588	0,881	0,889
0,268			0,659			0,145	0,182	0,403	0,437	0,724	0,259
0,155			0,834			0,54	0,681	0,207	0,826	0,647	0,743
0,177			0,894			0,24	0,438	0,888	0,884	0,203	0,194
0,143			0,826			0,394	0,499	0,158	0,366	0,857	0,332
0,092			0,923			0,463	0,56	0,736	0,07	0,871	0,095
0,873			0,902			0,331	0,408	0,138	0,949	0,894	0,947
0,768			0,758			0,949	0,206	0,186	0,145	0,061	0,394
0,198			0,878			0,15	0,159	0,892	0,144	0,478	0,097
0,885			0,305			0,115	0,321	0,124	0,203	0,742	0,165
0,835			0,299			0,353	0,191	0,08	0,877	0,774	0,847
0,298			0,657			0,458	0,206	0,556	0,163	0,875	0,264
0,857			0,809			0,925	0,162	0,175	0,852	0,573	0,521
0,322			0,678			0,654	0,943	0,138	0,95	0,254	0,887
0,362			0,916			0,058	0,708	0,133	0,675	0,688	0,232
0,17			0,5			0,262	0,78	0,352	0,537	0,735	0,631
0,803			0,874			0,918	0,646	0,088	0,114	0,064	0,371
0,252			0,813			0,921	0,816	0,622	0,481	0,793	0,845
0,536			0,921			0,84	0,566	0,887	0,103	0,242	0,182
0,06			0,433			0,13	0,629	0,49	0,483	0,381	0,867
0,466			0,247			0,218	0,925	0,687	0,379	0,206	0,777
0,879			0,375			0,636	0,762	0,373	0,764	0,574	0,64
0,905			0,94			0,908	0,844	0,096	0,941	0,103	0,196
0,911			0,922			0,626	0,75	0,941	0,822	0,142	0,085
0,083			0,651			0,835	0,706	0,668	0,767	0,145	0,869
0,684			0,144			0,947	0,621	0,689	0,711	0,15	0,566
0,705			0,151			0,945	0,219	0,23	0,948	0,158	0,348
0,754			0,545			0,214	0,825	0,538	0,717	0,546	0,172
0,171			0,213			0,326	0,738	0,163	0,848	0,194	0,792
0,448			0,902			0,295	0,583	0,737	0,329	0,205	0,511
0,521			0,313			0,757	0,401	0,536	0,1	0,175	0,773
0,255			0,682			0,622	0,641	0,676	0,378	0,229	0,777
0,458			0,904			0,366	0,518	0,741	0,617	0,847	0,81
0,479			0,845			0,299	0,111	0,306	0,656	0,159	0,874
0,902			0,888			0,788	0,865	0,532		0,832	0,873
0,175			0,347			0,808	0,148	0,877		0,947	0,158
0,22			0,753			0,601	0,893	0,743		0,931	0,285
0,198			0,288			0,177	0,143	0,07		0,15	0,293
0,307			0,373			0,607	0,115	0,094		0,936	0,258
0,532			0,152			0,811	0,89	0,261		0,823	0,911
0,75			0,675			0,173	0,208	0,258		0,558	0,243
0,228			0,824			0,942	0,642	0,058		0,743	0,915
0,92			0,374			0,789	0,228	0,832		0,208	0,922
0,196			0,524			0,135	0,932	0,921		0,844	0,654
0,417						0,091	0,22	0,479		0,803	0,742
0,092						0,061	0,494	0,091		0,83	0,915
0,195						0,902	0,569	0,95		0,832	0,13
0,292						0,085	0,363	0,925		0,153	0,164
0,285						0,669	0,074	0,93		0,819	0,238
0,94						0,696	0,075	0,941		0,228	0,164
0,674						0,41	0,18	0,111		0,625	0,22
0,527						0,891	0,155	0,089		0,486	0,942
0,297						0,86	0,749	0,578		0,118	0,51
0,654						0,391	0,486	0,535		0,835	0,626
0,909						0,287	0,771	0,466		0,506	0,41
0,67						0,444	0,809	0,15		0,114	0,866
0,225						0,532	0,918	0,538		0,919	0,318
0,569						0,346	0,293	0,881		0,833	0,796
0,146						0,108	0,148	0,69		0,928	0,738
0,225						0,492	0,128	0,115		0,745	0,886
0,637						0,39	0,143	0,231		0,642	0,651
0,203						0,105	0,122	0,924		0,326	0,941
0,553						0,906	0,16	0,083		0,226	0,949
0,236						0,678	0,248	0,682		0,202	0,938
0,245						0,185	0,167	0,13		0,148	0,904
0,276						0,433	0,936	0,081		0,594	0,844
0,777						0,236	0,247	0,263		0,412	0,345
0,146						0,249	0,617	0,757		0,299
0,923						0,206	0,254	0,093		0,376
0,739						0,109	0,54	0,235		0,319
0,233						0,709	0,313	0,392		0,76
0,132						0,848	0,666	0,388		0,916
0,278						0,769	0,602	0,163		0,697
0,281						0,579	0,114	0,609		0,775
0,728						0,518	0,77	0,134		0,518
0,879						0,89	0,216	0,16		0,933
0,822						0,561	0,113	0,164		0,091
0,753						0,915	0,174	0,467		0,926
0,808						0,701	0,228	0,751		0,729
0,56						0,596	0,859	0,864		0,15
0,129						0,884	0,147	0,9		0,947
0,383						0,391	0,333	0,192		0,865
0,587						0,91	0,305	0,179		0,905
0,212						0,452	0,88	0,885		0,579
0,126						0,879	0,88	0,803		0,082
0,146						0,738	0,895	0,291		0,202
0,506						0,142	0,383	0,149		0,898
0,06						0,11	0,108	0,06		0,457
0,142						0,12	0,191	0,92		0,587
0,162						0,629	0,192	0,479		0,833
0,393						0,932	0,204	0,287		0,918
0,363						0,15	0,456	0,227		0,205
0,431						0,628	0,751	0,073		0,903
0,82						0,431	0,824	0,534		0,76
0,148						0,822	0,595	0,138		0,082
0,905						0,661	0,295	0,916		0,097
0,921						0,216	0,766	0,789
0,771						0,745	0,897	0,1
0,58						0,693	0,939	0,52
0,808						0,527	0,082	0,052
0,317						0,086	0,075	0,623
0,234						0,275	0,572	0,674
0,872						0,154	0,666	0,213
0,834						0,086	0,58	0,261
0,934						0,22	0,624	0,182
0,57						0,064	0,925	0,676
0,827						0,164	0,801	0,289
0,552						0,1	0,178	0,186
0,141						0,862	0,873	0,081
0,203						0,875	0,195	0,545
0,826						0,533	0,892	0,36
0,846						0,356	0,496	0,325
0,2						0,486	0,709	0,323
0,875						0,424	0,24	0,551
0,22						0,355	0,942	0,341
0,15						0,467	0,193	0,212
0,317						0,945	0,227	0,684
0,781						0,938	0,787	0,513
0,927						0,282	0,26	0,561
0,93						0,18	0,853	0,092
0,909						0,859	0,405	0,381
0,152						0,126	0,182	0,375
0,863						0,537	0,254	0,308
0,213						0,325	0,692	0,511
0,599						0,649	0,178	0,366
0,637						0,409	0,542	0,797
0,188						0,579	0,301	0,831
0,105						0,08	0,874	0,37
0,422						0,68	0,114	0,585
0,763						0,688	0,112	0,395
0,789						0,9	0,125	0,812
0,938						0,288	0,102	0,074
0,408						0,814	0,089	0,249
0,123						0,863	0,139	0,622
0,076						0,944	0,944	0,889
0,154						0,8	0,101	0,5
0,867						0,42	0,765	0,365
0,21						0,546	0,316	0,745
0,731						0,287	0,346	0,84
0,112						0,624	0,555	0,178
0,254						0,331	0,2	0,447
0,8						0,512	0,24	0,95
0,082						0,157	0,449	0,765
0,674						0,387	0,415	0,856
0,867						0,713	0,683	0,276
0,92						0,947	0,712	0,906
0,883						0,867	0,21	0,771
0,15						0,847	0,916	0,839
0,224						0,576	0,906	0,643
0,907						0,128	0,949	0,693
0,736						0,353	0,14	0,421
0,17						0,349	0,237	0,192
0,889						0,151	0,847	0,837
0,872						0,051	0,165	0,102
0,095						0,693	0,512	0,351
0,611						0,86	0,252	0,753
0,93						0,95	0,511	0,101
0,846						0,873	0,666	0,379
0,151						0,928	0,057	0,667
0,196						0,174	0,196	0,881
0,729						0,05	0,188	0,437
0,292						0,08	0,061	0,859
0,924						0,285	0,756	0,429
0,83						0,322	0,079	0,605
0,467						0,057	0,317	0,94
0,438						0,878	0,761	0,905
0,738						0,873	0,491	0,506
0,498						0,741	0,903	0,435
0,762						0,247	0,864	0,287
0,097						0,884	0,279	0,366
0,941						0,607	0,109	0,791
0,823						0,644	0,833	0,066
0,13						0,568	0,164	0,717
0,841						0,838	0,141	0,637
0,132						0,26	0,167	0,101
0,11						0,187	0,619	0,52
0,35						0,942	0,383	0,257
0,473						0,183	0,081	0,929
0,182						0,659	0,488	0,917
0,828						0,069	0,744	0,201
0,176						0,053	0,151	0,665
0,745						0,937	0,107	0,399
0,94						0,794	0,927	0,921
0,886						0,114	0,102	0,076
0,814						0,104	0,441
0,318						0,285	0,868
0,88						0,425	0,763
0,328						0,933	0,881
0,946						0,097	0,599
0,245						0,231	0,645
0,346						0,776	0,178
0,127						0,917	0,575
0,781						0,112	0,263
0,738						0,857	0,703
0,461						0,466	0,198
0,054						0,949	0,141
0,884						0,876	0,274
0,093						0,261	0,11
0,214						0,935	0,336
0,303						0,908	0,913
0,288						0,946	0,444
0,716						0,766	0,195
0,584						0,845	0,872
0,103						0,902	0,808
0,067						0,852	0,896
0,126						0,79	0,461
0,302						0,228	0,578
0,167						0,75	0,257
0,334						0,948	0,558
0,552						0,846	0,108
0,062						0,721	0,091
0,526						0,267	0,275
0,208						0,368	0,115
0,155						0,754	0,452
0,115						0,923	0,53
0,297						0,268	0,261
0,146						0,41	0,11
0,912						0,138	0,874
0,144						0,881	0,15
0,136						0,821	0,897
0,166						0,3	0,087
0,134						0,406	0,098
0,283						0,445	0,323
0,907						0,897	0,263
0,177						0,334	0,904
0,099						0,325	0,291
0,41						0,804	0,803
0,92						0,093	0,251
0,838						0,199	0,91
0,259						0,396	0,947
0,271						0,797	0,854
0,209						0,068	0,506
0,157						0,184	0,172
0,577						0,333	0,807
0,172						0,176	0,187
0,13						0,161	0,181
0,583						0,064	0,077
0,741						0,21	0,116
0,107						0,602	0,165
0,926						0,822	0,163
0,455						0,125	0,07
0,916						0,096	0,929
0,715						0,209	0,145
0,826						0,19	0,257
0,077						0,352	0,928
0,187						0,18	0,866
0,18						0,859	0,137
0,341						0,526	0,633
0,504						0,819	0,231
0,443						0,86	0,063
0,548						0,898	0,152
0,158						0,927	0,741
0,203						0,134	0,863
0,554						0,902	0,447
0,835						0,226	0,411
0,22							0,451
0,931							0,86
0,173							0,89
0,358							0,095
0,926							0,879
0,401							0,24
0,937							0,833
0,057							0,377
0,47							0,113
0,245							0,245
0,072							0,387
0,901							0,684
0,182							0,917
0,73							0,812
0,091							0,908
0,734							0,159
0,891							0,306
0,927							0,139
0,821							0,096
0,251							0,882
0,847							0,883
0,205							0,094
0,782							0,154
0,116							0,456
0,062							0,938
0,101							0,91
0,681							0,892
0,931							0,146
0,488							0,924
0,794							0,591
0,926							0,209
0,101							0,234
0,66							0,346
0,212							0,949
0,636							0,255
0,146							0,743
0,916							0,765
0,721							0,103
0,532							0,455
0,165							0,893
0,157							0,928
0,377							0,319
0,139							0,244
0,583							0,265
0,229							0,492
0,46							0,16
0,539							0,809
0,713							0,34
0,853							0,15
0,916							0,321
0,95							0,137
0,92							0,619
0,919							0,869
0,361							0,38
0,58							0,193
0,592							0,563
0,631							0,672
0,541							0,865
0,259							0,154
0,281							0,531
0,525							0,871
0,157							0,119
0,654							0,777
0,948							0,85
0,222							0,213
0,445							0,847
0,182							0,799
0,721							0,787
0,11							0,712
0,582							0,63
0,156							0,864
0,168							0,835
0,148							0,344
0,937							0,083
0,568							0,62
0,076							0,585
0,066							0,244
0,271							0,705
0,679							0,497
0,433							0,817
0,093							0,664
0,253							0,225
0,123							0,873
0,729							0,107
0,408							0,642
0,347							0,749
0,492							0,239
0,595							0,07
0,858							0,254
0,76							0,258
0,197							0,77
0,451							0,238
0,276							0,911
0,891							0,655
0,399							0,08
0,885							0,614
0,25							0,808
0,328							0,179
0,102							0,869
0,263							0,154
0,786							0,377
0,377							0,884
0,405							0,676
0,631							0,664
0,74							0,808
0,777							0,915
0,218							0,622
0,121							0,58
0,932							0,809
0,179							0,205
0,539							0,4
0,378							0,201
0,812							0,637
0,397							0,061
0,886							0,91
0,392							0,572
0,836							0,938
0,5							0,837
