# Supplementary material for: The CGG triplet repeat binding protein 1 counteracts R-loop induced transcription-replication stress
Source: EMBO Rep. 2025 Aug 26;26(19):4691–722. doi: 10.1038/s44319-025-00550-1 (PMC12508481; doi:10.1038/s44319-025-00550-1)
Supplement: Supplementary file 10 — Source data Fig. 4 [file 44319_2025_550_MOESM10_ESM.zip › Figure 4/4F/4F per replicate.txt]

	siControl	siCGGBP1	siControl	siCGGBP1
	replicate 1	replicate 1	replicate 1	replicate 1
replicate 1	0,408	0,694	0,5025	0,645
replicate 2	0,415	0,749	0,466	0,554
replicate 3			0,437	0,622
