# Supplementary material for: The CGG triplet repeat binding protein 1 counteracts R-loop induced transcription-replication stress
Source: EMBO Rep. 2025 Aug 26;26(19):4691–722. doi: 10.1038/s44319-025-00550-1 (PMC12508481; doi:10.1038/s44319-025-00550-1)
Supplement: Supplementary file 10 — Source data Fig. 4 [file 44319_2025_550_MOESM10_ESM.zip › Figure 4/4H/4H.txt]

OK-seq_experiment	ChIP-factor	ChIP_experiment	Upstream_enrichment_score	Downstream_enrichment_score
ERR2760957_K562_BR2-1	CGGBP1-K562_Ctrl	CGGBP1-K562_Ctrl	2.479282680076769	1.8785558368701256
ERR2760957_K562_BR2-1	CGGBP1-K562	CGGBP1-K562	4.079500688173635	3.0661344916483904
ERR2760957_K562_BR2-1	FANCD2_Rep1	FANCD2_Rep1	2.6898001944409264	2.113257303579396
ERR2760957_K562_BR2-1	FANCD2	FANCD2	2.377649589830401	1.8806416107719757
ERR2760957_K562_BR2-1	MCM3-K562	MCM3-K562	3.435086826682671	1.878334653849944
ERR2760957_K562_BR2-1	NoAb_FANCD2	NoAb_FANCD2	2.822161359189226	2.4329341109063973
