# Supplementary material for: The CGG triplet repeat binding protein 1 counteracts R-loop induced transcription-replication stress
Source: EMBO Rep. 2025 Aug 26;26(19):4691–722. doi: 10.1038/s44319-025-00550-1 (PMC12508481; doi:10.1038/s44319-025-00550-1)
Supplement: Supplementary file 10 — Source data Fig. 4 [file 44319_2025_550_MOESM10_ESM.zip › Figure 4/4K/4K.txt]

siCTRL	siCGGBP1	siCTRL_RNH1	siCGGBP1_RNH1
1	1,470272	1,322963	1,367345
1	1,345722	0,98649	1,625426
1	1,547798	1,318894	2,154673
