# Supplementary material for: The CGG triplet repeat binding protein 1 counteracts R-loop induced transcription-replication stress
Source: EMBO Rep. 2025 Aug 26;26(19):4691–722. doi: 10.1038/s44319-025-00550-1 (PMC12508481; doi:10.1038/s44319-025-00550-1)
Supplement: Supplementary file 11 — Source data Fig. 5 [file 44319_2025_550_MOESM11_ESM.zip]

Archive with 10 entries (5 files):
- Figure 5/
- Figure 5/5B/
- Figure 5/5B/CGGBP1.tif
- Figure 5/5B/GAPDH.tif
- Figure 5/5C/
- Figure 5/5C/5C.txt
- Figure 5/5D/
- Figure 5/5D/5D.txt
- Figure 5/5E/
- Figure 5/5E/5E.txt
