# Supplementary material for: The CGG triplet repeat binding protein 1 counteracts R-loop induced transcription-replication stress
Source: EMBO Rep. 2025 Aug 26;26(19):4691–722. doi: 10.1038/s44319-025-00550-1 (PMC12508481; doi:10.1038/s44319-025-00550-1)
Supplement: Supplementary file 11 — Source data Fig. 5 [file 44319_2025_550_MOESM11_ESM.zip › Figure 5/5C/5C.txt]

siControl - CGG10 repeats	siCGGBP1 - CGG10 repeats	siControl - OriP	siCGGBP1 - OriP
5,10706401766004	0,427503736920777	1,29028697571744	2,07772795216741
7,60070671378092	1,69300911854103	0,532283970446515	1,59270516717325
6,72093023255814	1,91194968553459	1,62790697674419	1,68553459119497
