# Supplementary material for: The CGG triplet repeat binding protein 1 counteracts R-loop induced transcription-replication stress
Source: EMBO Rep. 2025 Aug 26;26(19):4691–722. doi: 10.1038/s44319-025-00550-1 (PMC12508481; doi:10.1038/s44319-025-00550-1)
Supplement: Supplementary file 11 — Source data Fig. 5 [file 44319_2025_550_MOESM11_ESM.zip › Figure 5/5D/5D.txt]

siControl	siControl	siControl	siCGGBP1	siCGGBP1	siCGGBP1
1	1,197653	4,608746	0,472892	0,529348	1,373851
1	1,303728	4,34077	0,838318	1,146929
1	1,898627	7,16106	0,992997	0,943407	2,29747
