# Supplementary material for: The CGG triplet repeat binding protein 1 counteracts R-loop induced transcription-replication stress
Source: EMBO Rep. 2025 Aug 26;26(19):4691–722. doi: 10.1038/s44319-025-00550-1 (PMC12508481; doi:10.1038/s44319-025-00550-1)
Supplement: Supplementary file 11 — Source data Fig. 5 [file 44319_2025_550_MOESM11_ESM.zip › Figure 5/5E/5E.txt]

	siCTRL 0DOX	siCGGBP1 0DOX	siCTRL 1000DOX	siCGGBP1 1000DOX	siCTRL 0DOX +RNAseH	siCGGBP1 0DOX +RNAseH	siCTRL 1000DOX +RNAseH	siCGGBP1 1000DOX +RNaseH
HU226	0,3267	0,242013	0,398925	0,699807	0,035359	0,049132	0,084353	0,013381
HU243	0,317682	0,379971	0,328046	0,539922	0,028172	0,049494	0,034501	0,02699
HU244	0,740225	0,804184	0,379223	1,291959
n4	0,444388889	0,52	0,426222222	0,6104
n5	0,4695	0,413388889	0,351166667	0,754
