# Supplementary material for: The CGG triplet repeat binding protein 1 counteracts R-loop induced transcription-replication stress
Source: EMBO Rep. 2025 Aug 26;26(19):4691–722. doi: 10.1038/s44319-025-00550-1 (PMC12508481; doi:10.1038/s44319-025-00550-1)
Supplement: Supplementary file 12 — Source data Fig. 6 [file 44319_2025_550_MOESM12_ESM.zip]

Archive with 5 entries (2 files):
- Figure 6/
- Figure 6/6A/
- Figure 6/6A/CGGBP1.tif
- Figure 6/6A/GAPDH.tif
- Figure 6/6D/
