# Supplementary material for: The CGG triplet repeat binding protein 1 counteracts R-loop induced transcription-replication stress
Source: EMBO Rep. 2025 Aug 26;26(19):4691–722. doi: 10.1038/s44319-025-00550-1 (PMC12508481; doi:10.1038/s44319-025-00550-1)
Supplement: Supplementary file 13 — Source data Fig. 7 [file 44319_2025_550_MOESM13_ESM.zip]

Archive with 29 entries (19 files):
- Figure 7/
- Figure 7/7A/
- Figure 7/7A/CGGBP1 for DDX41 knockdown(Chemiluminescence).tif
- Figure 7/7A/CGGBP1 for DDX41 knockdwon(Composite).tif
- Figure 7/7A/DDX41 knockdown(Chemiluminescence).tif
- Figure 7/7A/DDX41 knockdown(Composite).tif
- Figure 7/7A/gapdh83(Chemiluminescence).tif
- Figure 7/7A/gapdh83(Colorimetric).tif
- Figure 7/7A/gapdh83(Composite).tif
- Figure 7/7B/
- Figure 7/7B/dhx15cggbp1_6(Chemiluminescence).tif
- Figure 7/7B/dhx15ggbp1(Colorimetric).tif
- Figure 7/7B/DHX15_knockdown(Chemiluminescence).tif
- Figure 7/7B/DHX15_knockdown(Composite).tif
- Figure 7/7B/GAPDHforDH15knockdown.tif
- Figure 7/7C/
- Figure 7/7C/7C.txt
- Figure 7/7D/
- Figure 7/7D/7D.txt
- Figure 7/7F/
- Figure 7/7F/7F.txt
- Figure 7/7G/
- Figure 7/7G/7G.txt
- Figure 7/7H/
- Figure 7/7H/7H.txt
- Figure 7/7I/
- Figure 7/7I/7I.txt
- Figure 7/7J/
- Figure 7/7J/7J.txt
