# Supplementary material for: The CGG triplet repeat binding protein 1 counteracts R-loop induced transcription-replication stress
Source: EMBO Rep. 2025 Aug 26;26(19):4691–722. doi: 10.1038/s44319-025-00550-1 (PMC12508481; doi:10.1038/s44319-025-00550-1)
Supplement: Supplementary file 13 — Source data Fig. 7 [file 44319_2025_550_MOESM13_ESM.zip › Figure 7/7C/7C.txt]

siControl	siCGGBP1	siDDX41	siDDX28	siDDX15	siDDX41 + siCGGBP1	siDDX28 + siCGGBP1	siDDX15 + siCGGBP1
46,8722	33,0269	39,7965	44,8097	30,9966	30,4624	36,5694	22,4315
44,962	30,2485	39,509	38,6489	28,8153	30,5591	35,4614	20,3159
47,802	33,5648	41,9713	42,5528	32,03	30,6844	37,8963	21,7734
