# Supplementary material for: The CGG triplet repeat binding protein 1 counteracts R-loop induced transcription-replication stress
Source: EMBO Rep. 2025 Aug 26;26(19):4691–722. doi: 10.1038/s44319-025-00550-1 (PMC12508481; doi:10.1038/s44319-025-00550-1)
Supplement: Supplementary file 13 — Source data Fig. 7 [file 44319_2025_550_MOESM13_ESM.zip › Figure 7/7D/7D.txt]

siControl	siCGGBP1	siDDX41	siCGGBP1-siDDX41	siDDX28	siCGGBP1-siDDX28	siDDX15	siCGGBP1-siDDX15
2,181818	2,6	2,285714	3	2,2	3,666667	3,333333	3,5
2,5	3	2,333333	3	2,25	3	1,913043	3,5
2,5	2,666667	2,5	3	2,333333	3	2,666667	3,333333
