# Supplementary material for: The CGG triplet repeat binding protein 1 counteracts R-loop induced transcription-replication stress
Source: EMBO Rep. 2025 Aug 26;26(19):4691–722. doi: 10.1038/s44319-025-00550-1 (PMC12508481; doi:10.1038/s44319-025-00550-1)
Supplement: Supplementary file 13 — Source data Fig. 7 [file 44319_2025_550_MOESM13_ESM.zip › Figure 7/7F/7F.txt]

siCTRL	siCGGBP1	siDDX41	siCGGBP1 siDDX41	siDHX15	siCGGBP1 siDHX15
0,03486093	0,103615	0,089728	0,305136	0,044044	0,315041
0,041136	0,428436	0,079042	0,216601	0,124358	0,212179
0,049329	0,152781	0,068992	0,123355	0,064956	0,202204
