# Supplementary material for: The CGG triplet repeat binding protein 1 counteracts R-loop induced transcription-replication stress
Source: EMBO Rep. 2025 Aug 26;26(19):4691–722. doi: 10.1038/s44319-025-00550-1 (PMC12508481; doi:10.1038/s44319-025-00550-1)
Supplement: Supplementary file 13 — Source data Fig. 7 [file 44319_2025_550_MOESM13_ESM.zip › Figure 7/7G/7G.txt]

siCTRL	siCGGBP1	siDDX41	siCGGBP1 siDDX41	siDHX15	siCGGBP1 siDHX15
1,91790482	4,349644	1,011774	5,815813	0,498184	6,918266
0,873103	2,705673	1,29923	4,411337	3,201898	4,811818
1,229011	2,768882	0,815724	1,490389	1,674534	4,89516
