# Supplementary material for: The CGG triplet repeat binding protein 1 counteracts R-loop induced transcription-replication stress
Source: EMBO Rep. 2025 Aug 26;26(19):4691–722. doi: 10.1038/s44319-025-00550-1 (PMC12508481; doi:10.1038/s44319-025-00550-1)
Supplement: Supplementary file 13 — Source data Fig. 7 [file 44319_2025_550_MOESM13_ESM.zip › Figure 7/7H/7H.txt]

siCTRL	siCGGBP1	siDDX41	siCGGBP1 siDDX41	siDHX15	siCGGBP1 siDHX15
0,3204414	0,996384	0,355432	2,212267	0,162024	1,858205
0,376133	3,643869	1,04572	2,833715	0,405212	2,891011
0,282739	0,654732	0,374905	0,787972	0,192664	1,549726
