# Supplementary material for: The CGG triplet repeat binding protein 1 counteracts R-loop induced transcription-replication stress
Source: EMBO Rep. 2025 Aug 26;26(19):4691–722. doi: 10.1038/s44319-025-00550-1 (PMC12508481; doi:10.1038/s44319-025-00550-1)
Supplement: Supplementary file 13 — Source data Fig. 7 [file 44319_2025_550_MOESM13_ESM.zip › Figure 7/7I/7I.txt]

siCTRL	siCGGBP1	siDDX41	siCGGBP1 siDDX41	siDHX15	siCGGBP1 siDHX15
0,28966474	1,122107	0,784605	2,292639	0,185065	2,478969
0,204479	0,967082	0,373589	3,483849	0,536948	0,778099
0,360252	1,213967	0,271898	3,526458	0,533025	0,729234
