# Supplementary material for: The CGG triplet repeat binding protein 1 counteracts R-loop induced transcription-replication stress
Source: EMBO Rep. 2025 Aug 26;26(19):4691–722. doi: 10.1038/s44319-025-00550-1 (PMC12508481; doi:10.1038/s44319-025-00550-1)
Supplement: Supplementary file 13 — Source data Fig. 7 [file 44319_2025_550_MOESM13_ESM.zip › Figure 7/7J/7J.txt]

siCTRL	siCGGBP1	siDDX41	siCGGBP1 siDDX41	siDHX15	siCGGBP1 siDHX15
0,22276731	0,718345	0,324037	1,001564	0,099383	0,820199
0,083932	0,45032	0,31341	2,675583	0,358725	0,74872
0,163384	0,480021	0,236	1,632521	0,188035	0,577414
